# Supplementary material for: Upper Airway Sensory Testing in Dysphagia – Implications for Clinical Practice and Future Research Directions
Source: Dysphagia. 2024 Dec 3;40(4):920–30. doi: 10.1007/s00455-024-10789-w (PMC12328471; doi:10.1007/s00455-024-10789-w)
Supplement: Supplementary file 1 — Supplementary Material 1 [file 455_2024_10789_MOESM1_ESM.xlsx]

## Sheet: Sheet1
ID	Author	Year	Title	Study Aim #1	Study Aim #2	Study Aim #3	Study aim #4	n = dysphagia/patients (included in final analysis)	n = male (dysphagia)	n = female (dysphagia)	Age (mean)	Age (SD)	Age (range)	Nature of Dysphagia (MAIN)	Nature of dysphagia	Inclusion criteria	Exclusion Criteria	n = controls/healthy	n = male (controls)	n = female (controls)	Age (mean)	Age (SD)	Age (range)	Inclusion criteria	Exclusion Criteria	Anatomical location assessed	Type of sensation assessed	Test name	Equipment	Stimulus Used (MAIN)	Stimulus used	Presentation of Stimulus	Control Stimulus used	Procedure/Protocol referenced?	Anaesthesia used?	Location of anaesthesia?	No of times the test was administered	Food and/or fluid provided	Supplemnetary diagnostic tools used (MAIN)	Supplemnetary diagnostic tools used	Respose observed (sensory test) [MAIN]	Response observed (sensory test)	Number of clinicians rating/reviewing the response	Agreement between raters (relibability)	Test end point	Criteria for normal response (MAIN)	Criteria for normal response
2	Liu et al	2018	Subplatysmal or subfascial approach in totally endoscopic thyroidectomy T has better postoperative efficacy for voice, sensory, swallowing symptoms and cosmetic result. Cohort study	To compare the effects of different cervical dissection layers in totally endoscopic thyroidectomy on postoperative phonation, sensation, swallowing function and cervical appearance	NR	NR	NR	143	0	143	31.7	7.52	N/A	Surgical Procedure	Thyroidectomy	Inclusion criteria were as follows: female patients aged under 50 years suffering from papillary thyroid cancer less than 2cm in the largest diameter	History of neck surgery, presence of severe thyroiditis, direct local invasion or lateral cervical lymph node metastasis, and history of laryngeal or vocal cord disease needing treatment.	N/A	N/A	N/A	N/A	N/A	N/A	N/A	NR	Cervical sensation	Pain	N/A	26-gauge needle	NR	"Stimulation" / NR	Stimulation was performed on the anterior neck 2 cm above the suprasternal fossa and lateral neck (V region)	comparison with the lateral neck region	N/A	NR	N/A	NR	N/A	NR	NR	the subjective sensory score of the anterior neck was classified from a minimum 0 (absent) to a maximum 10 (normal)	the subjective sensory score of the anterior neck was classified from a minimum 0 (absent) to a maximum 10 (normal)	NR	NR	Subjective score	Subjective score = 10	Subjective score = 10
2	Liu et al	2018	Subplatysmal or subfascial approach in totally endoscopic thyroidectomy T has better postoperative efficacy for voice, sensory, swallowing symptoms and cosmetic result. Cohort study	To compare the effects of different cervical dissection layers in totally endoscopic thyroidectomy on postoperative phonation, sensation, swallowing function and cervical appearance	NR	NR	NR	143	0	143	31.7	7.52	N/A	Surgical Procedure	Thyroidectomy	Inclusion criteria were as follows: female patients aged under 50 years suffering from papillary thyroid cancer less than 2cm in the largest diameter	History of neck surgery, presence of severe thyroiditis, direct local invasion or lateral cervical lymph node metastasis, and history of laryngeal or vocal cord disease needing treatment.	N/A	N/A	N/A	N/A	N/A	N/A	N/A	NR	Cervical sensation	Tactile	N/A	small brush	NR	"Stimulation" / NR	Stimulation was performed on the anterior neck 2 cm above the suprasternal fossa and lateral neck (V region)	comparison with the lateral neck region	N/A	NR	N/A	NR	N/A	NR	NR	the subjective sensory score of the anterior neck was classified from a minimum 0 (absent) to a maximum 10 (normal)	the subjective sensory score of the anterior neck was classified from a minimum 0 (absent) to a maximum 10 (normal)	NR	NR	Subjective score	Subjective score = 10	Subjective score = 10
5	Yiu et al	2019	Relationship of vocal fold atrophy to swallowing safety and cough function in Parkinson's disease.	To determine the influence of vocal fold atrophy severity as measured by the bowing index (BI) on airway protection in PD.	NR	NR	NR	30	23	7	71.5	8.28	55 - 87	Neurodegenerative disorders	Parkinson's Disease	NR	NR	N/A	N/A	N/A	N/A	N/A	N/A	N/A	NR	Laryngeal Sensation	Chemical	Cough Reflex Test (CRT) with capsaicin aerosol	Nebuliser, Pneumotachograph with facemask	Caspaicin aerosol	Caspaicin (50, 100, 200 μM)	Three single breath inhalations of capsaicin delivered at 1-minute intervals	Capsaicin 0 μM	N/A	NR	N/A	3	sip of water	FEES	FEES	Self-rated Urge to Cough (UTC)	Rated their urge to cough (UTC) using a modified Borg scale from a minimum 0 (absent UTC) to a maximum 10 (maximal UTC)	NR	NR	Subjective score	Subjective score = 0	Subjective score = 0
6	Aviv et al.	1998	FEESST: A new bedside endoscopic test of the motor and sensory components of swallowing	To introduce FEESST in the evaluation of patients with dysphagia.	NR	NR	NR	133	NR	NR	NR	NR	NR	Mixed populations	Stroke, chronic neurologic disease (Parkinson's disease, amyotrophic lateral sclerosis, multiple sclerosis), bronciectasis, pneuomonia, dementia and dysphagia subsequent to open heart surgery and or prolong intubation.	Inpatients and outpatients at the Columbian-Presbyterian Medical Center referred for endoscopic swallowing evaluation by their attending physician because of a patient complaint of dysphagia.	NR	N/A	N/A	N/A	N/A	N/A	N/A	N/A	NR	Laryngopharyngeal sensation	Tactile	FEESST – LAR method (air pulse)	endoscope, a light source, a sensory stimulator that attaches to the endoscope, a television monitor, a lapel microphone, a mavigraph and a videocassette recorder.	Air pulse	Air pulses	Pressure- and duration-controlled pulse of air was delivered either to the anterior wall of the pyriform sinus or to the AE folds.	NR	Martin, J. H., Diamond, B., Aviv, J. E., Sacco, R. L., Keen, M. S., & Blitzer, D. Z. A. (1996). Supraglottic and Pharyngeal Sensory Abnormalities in Stroke Patients with Dysphagia. Annals of Otology, Rhinology & Laryngology, 105(2), 92–97. https://doi.org/10.1177/000348949610500202	NR	N/A	Three blocks of descendings presure stimulus presentations and three blocks of ascending pressure stinulus presentations were randomly ordered for each subject.	pureed food, thickened liquid, mechanical soft food, thin liquid and regular food	FEES	FEES	Laryngeal Adductor Reflex (LAR)	The mean of the lowest pressures that elicited brief laryngeal adduction of the 6 blocks.	NR	NR	Following 6 trials	LAR at <4 mmHg air pulse pressure	<4.0 mm Hg APP
6	Aviv et al.	1998	FEESST: A new bedside endoscopic test of the motor and sensory components of swallowing	To introduce FEESST in the evaluation of patients with dysphagia.	NR	NR	NR	133	NR	NR	NR	NR	NR	Mixed populations	Stroke, chronic neurologic disease (Parkinson's disease, amyotrophic lateral sclerosis, multiple sclerosis), bronciectasis, pneuomonia, dementia and dysphagia subsequent to open heart surgery and or prolong intubation.	Inpatients and outpatients at the Columbian-Presbyterian Medical Center referred for endoscopic swallowing evaluation by their attending physician because of a patient complaint of dysphagia.	NR	N/A	N/A	N/A	N/A	N/A	NR	N/A	NR	Laryngopharyngeal sensation	Tactile	FEESST – psychophysical method	endoscope, a light source, a sensory stimulator that attaches to the endoscope, a television monitor, a lapel microphone, a mavigraph and a videocassette recorder.	Air pulse	Air pulses	Pressure- and duration-controlled pulse of air was delivered either to the anterior wall of the pyriform sinus or to the AE folds.	NR	Martin, J. H., Diamond, B., Aviv, J. E., Sacco, R. L., Keen, M. S., & Blitzer, D. Z. A. (1996). Supraglottic and Pharyngeal Sensory Abnormalities in Stroke Patients with Dysphagia. Annals of Otology, Rhinology & Laryngology, 105(2), 92–97. https://doi.org/10.1177/000348949610500202			Three blocks of descendings presure stimulus presentations and three blocks of ascending pressure stinulus presentations were randomly ordered for each subject.	pureed food, thickened liquid, mechanical soft food, thin liquid and regular food	FEES	FEES	Raising hand when stimulus is detected	The mean of the lowest pressures that elicited brief laryngeal adduction of the 6 blocks.	NR	NR	NR	Raising hand within 2 seconds of stimulus presentation	NR
7	Cuellar & Harvey	2019	Predictive value of laryngeal adductor reflex testing in patients with dysphagia due to a cerebral vascular accident	To determine the relationship between air pulse vs. touch laryngeal adductor reflex (LAR) tests and the clinical sensory findings of fiberoptic endoscopic evaluations of swallowing	NR	NR	NR	43	20	23	69	NR	42 - 92	Cerebrovascular disease	Acute CVA	Patients who were referred for FEESST evaluations due to clinical symptoms suggestive of dysphagia secondary to an acute CVA	NR	N/A	N/A	N/A	N/A	N/A	N/A	N/A	NR	Laryngeal Sensation	Tactile	FEESST – LAR method (air pulse)	FEESST, Adobe Premiere Pro	Air pulse	Air pulse stimulation	Air pulse stimulation alibrated 50 ms air pulses delivered at 4 mmHg, 6 mmHg, 10 mmHg or under continu- ous air flow at 10 mmHg.	NR	Aviv, J. E., Kim, T., Thomson, J. E., Sunshine, S., Kaplan, S., & Close, L. G. (1998). Fiberoptic endoscopic evaluation of swallowing with sensory testing (FEESST) in healthy controls. Dysphagia, 13(2), 87–92. https://doi.org/10.1007/PL00009561	NR	NR	NR	5 mL trials of thin liquid, pureed solids and regular solids, which were all mixed with green food colouring	NR	NR	Laryngeal Adductor Reflex (LAR)	Laryngeal Adductor Reflex (LAR)	3	NR	NR	LAR at <4 mmHg air pulse pressure	"A brisk bilateral response to a 4 mmHg, 50 ms air pulse"
7	Cuellar & Harvey	2019	Predictive value of laryngeal adductor reflex testing in patients with dysphagia due to a cerebral vascular accident	To determine the relationship between air pulse vs. touch laryngeal adductor reflex (LAR) tests and the clinical sensory findings of fiberoptic endoscopic evaluations of swallowing	NR	NR	NR	43	20	23	69	NR	43 - 92	Cerebrovascular disease	Acute CVA	Patients who were referred for FEESST evaluations due to clinical symptoms suggestive of dysphagia secondary to an acute CVA	NR	N/A	N/A	N/A	N/A	N/A	N/A	N/A	NR	Laryngeal Sensation	Tactile	FEESST – LAR method (touch method)	FEESST, Adobe Premiere Pro	Tip of endoscope	Tip of endoscope	Lightly touching the tip of the endoscope to the arytenoid	NR	Aviv, J. E., Kim, T., Thomson, J. E., Sunshine, S., Kaplan, S., & Close, L. G. (1998). Fiberoptic endoscopic evaluation of swallowing with sensory testing (FEESST) in healthy controls. Dysphagia, 13(2), 87–92. https://doi.org/10.1007/PL00009562	NR	N/A	NR	5 mL trials of thin liquid, pureed solids and regular solids, which were all mixed with green food colouring	NR	NR	Laryngeal Adductor Reflex (LAR)	Laryngeal Adductor Reflex (LAR)	3	NR	NR	LAR	"brisk bilateral adduction"
8	Wakasugi et al.	2008	Screening Test for Silent Aspiration at theBedside	To investigate whether the combined screening system could improve the accuracy of dysphagia diagnosis.	NR	NR	NR	204	131	73	69	11.7	18 - 100	Mixed populations	CVD, Head or neck cancer, neuromuscular disease, respiratory disease, other	Inpatient or outpatient clinical with symptoms of dysphagia and past history of suffocation.	NR	N/A	N/A	N/A	N/A	N/A	N/A	N/A	NR	Laryngeal Sensation	Chemical	Cough Reflex Test (CRT) with citric acid mist	Ultrasonic nebuliser	Citric acid mist	1% w/v citric acid-physiological saline solution	Patients inhaled a mist of citric acid- physiologic saline orally for 1 min with an ultrasonic nebulizer	NR	NR	NR	N/A	NR	Thin fluid, thick liquid, cookies and cornflakes	VFSS and FEES	Videofluorography (VF) followed by MBS or Videoendoscopy (VE) followed by FEES	Cough or its absence	Number of coughs	NR	NR	1-min	≥5 coughs	>5 coughs
9	Kaneoka et al.	2015	A Comparison of 2 Methods of Endoscopic Laryngeal Sensory Testing: A Preliminary Study	To assess the ability of each examination (air pulse vs. touch laryngeal adductor reflec [LAR]) to detect laryngeal sensory defi- cits and to correlate recorded deficits with penetration/aspi- ration outcomes.	NR	NR	NR	11	9	2	66.5	NR	55 - 77	Mixed populations	Parkinson's Disease, Head and Neck Cancer	Patients with PD were required to have swallowing problems, defined by a score of 4 or greater on the EAT-10, and no history of neurological diseases other than PD. Patients with HNC were also required to have EAT-10 scores of 4 or greater and had to have completed radiation therapy at least 6 months before enrollment in the study.	We excluded any patients who were not able to understand and independently consent to participating in this study based on the investigators’ observation, patients with moderate or severe cognitive impairment as defined by a score of 17 or below on the Mini Mental Status Exam were not included.	5	3	2	63.2	NR	53 - 75	Required to be 50 years or older and have a normal eating score (≤ 3) on the Eating Assessment Tool (EAT-10)	We excluded any patients who were not able to understand and independently consent to participating in this study based on the investigators’ obser- vation.	Laryngeal Sensation	Tactile	FEESST – LAR method (air pulse)	FEES	Air pulse	Air pulse (2 to 10 mm Hg)	Air pulse ranging from an intensity of 2 to 10 mm Hg, with each pulse lasting 50 ms in duration.	NR	Ku, P. K. M., Vlantis, A. C., Leung, S. F., Lee, K. Y. S., Cheung, D. M. C., Abdullah, V. J., van Hasselt, A., & Tong, M. C. F. (2010). Laryngopharyngeal sensory deficits and impaired pharyngeal motor function predict aspiration in patients irradiated for nasopharyngeal carcinoma: Radiotherapy for Nasopharyngeal Carcinoma. The Laryngoscope, 120(2), 223–228. https://doi.org/10.1002/lary.20701	Nil	N/A	NR	(1) 5 mL milk, (2) 10 mL milk, (3) 20 mL milk, (4) 5 mL (teaspoon) applesauce, and (5) one-half of a saltine cracker.	NR	NR	Laryngeal Adductor Reflex (LAR)	The sensory threshold was determined to be the minimum air pulse pressure at which the LAR was observed. Thresholds were obtained on both the left and right arytenoids.	3	NR	Once thresholds were determined	LAR at <4 mmHg air pulse pressure	if the reflex was stimulated by less than 4 mm Hg pressure (Ku et al., 2010)
9	Kaneoka et al.	2015	A Comparison of 2 Methods of Endoscopic Laryngeal Sensory Testing: A Preliminary Study	To assess the ability of each examination (air pulse vs. touch laryngeal adductor reflec [LAR]) to detect laryngeal sensory defi- cits and to correlate recorded deficits with penetration/aspi- ration outcomes.	NR	NR	NR	11	9	2	66.5	NR	55 - 77	Mixed populations	Parkinson's Disease, Head and Neck Cancer	Patients with PD were required to have swallowing problems, defined by a score of 4 or greater on the EAT-10, and no history of neurological diseases other than PD. Patients with HNC were also required to have EAT-10 scores of 4 or greater and had to have completed radiation therapy at least 6 months before enrollment in the study.	We excluded any patients who were not able to understand and independently consent to participating in this study based on the investigators’ observation, patients with moderate or severe cognitive impairment as defined by a score of 17 or below on the Mini Mental Status Exam were not included.	5	3	2	63.2	NR	53 - 75	Required to be 50 years or older and have a normal eating score (≤ 3) on the Eating Assessment Tool (EAT-10)	We excluded any patients who were not able to understand and independently consent to participating in this study based on the investigators’ obser- vation.	Laryngeal Sensation	Tactile	FEESST – psychophysical method	FEES	Tip of endoscope	tip of the laryngoscope	Examiner lightly and briefly touched the mucosa over the left and right arytenoids with the tip of the laryngoscope using white-out to confirm the touch.	NR	NR	Nil	N/A	NR	(1) 5 mL milk, (2) 10 mL milk, (3) 20 mL milk, (4) 5 mL (teaspoon) applesauce, and (5) one-half of a saltine cracker.	NR	NR	Press buzzer to indicate detection of stimulus, facial expressions	Participants were asked to press a hand-held buzzer as soon as they felt the touch. Additionally, facial expressions were video-recorded (facial grimacing, cough, swallow in response to touch).	3	NR	"white-out" indicating that arytenoids were touched	Press buzzer to indicate detection of stimulus	If a participant pressed the buzzer in response to the touch, the response was noted as present
10	Aviv et al.	2000	Endoscopic Evaluation fo Swallowing as an Alternative to 24-hour pH Monitoring for Diagnosis of Extraesophageal Reflux	The purpose of this pilot study was to determine whether FEESST is useful for detect- ing extraesophageal reflux (EER) in a cohort of patients with dysphagia.	NR	NR	NR	20	8	12	64.3	21.43	32 - 95	NR	NR	The dysphagia group did not have a history of stroke or chronic neurologic disease and were ambulatory outpatients without a history of vocal fold paralysis or tracheostomy	NR	20	15	5	40	11.5	30 - 70	No history of laryngopharyngeal complaints, reflux symptoms (heartburn, regurgitation), or prescription antacid use in the 6 months before the study.	NR	Laryngeal Sensation	Tactile	FEESST – LAR method (air pulse)	endoscope	Air pulse	50-ms air pulses from intensities of 2 to 10 mm Hg	Delivering 50-ms pulses of air to the mucosa just anterior to the arytenoid while varying the pressure intensity as delivered from an air pulse stimulator and endoscope.	NR	NR	NR	N/A	NR	5 teaspoons of applesauce	FEES	FEES	NR	NR	NR	NR	Once thresholds were determined	LAR at <4 mmHg air pulse pressure	if the reflex was stimulated by less than 4 mm Hg pressure
11	Bateman et al.	2007	Adult Dysphagia Assessment in the UK and Ireland: Are SLTs Assessing the Same Factors?	To determine what SLTs in the UK/Ireland do in their clinical assessments of adults with dysphagia	To assess consistency between SLTs in the UK and Ireland regarding what they report to include in their clinical dysphagia examinations	To compare the clinical dysphagia assessment practices of UK/Ire- land SLTs with those of SLPs in the U.S.	NR	N/A	N/A	N/A	N/A	N/A	N/A	N/A	N/A	N/A	N/A	N/A	N/A	N/A	N/A	N/A	N/A	N/A	N/A	NR	NR	NR	NR	NR	NR	NR	NR	NR	N/A	N/A	NR	NR	NR	NR	NR	NR	NR	NR	NR	NR	NR
12	Borders et al.	2022	Immediate Effects of Sensorimotor Training in Airway Protection (smTAP) on Cough Outcomes in Progressive Supranuclear Palsy: A Feasibility Study	We sought to assess feasibility by examining the immediate effects of a novel sensorimotor training in airway protection (smTAP) on upregulation of cough function in PSP.	NR	NR	NR	15	9	6	72.01	NR	62 - 84	Neurodegenerative disorders	Progressive Supranuclear Palsy (PSP)	Participants with a diagnosis of PSP were prospectively recruited	A history of other neurological disorders (e.g., stroke, brain tumor), head and neck cancer, respiratory disease (e.g., chronic obstructive pulmonary disease, asthma), or smoking within five years.	N/A	NR	NR	NR	NR	NR	NR	NR	Laryngeal Sensation	Chemical	Cough Reflex Test (CRT) with capsaicin aerosol	Face- mask coupled to a pneumotachograph with a side port and inspiratory valve connecting to a nebulizer.	Caspaicin aerosol	Caspaicin (50, 100, 200 μM)	Concentrations of capsaicin were each presented randomly across three blocks	Capsaicin 0 μM	NR	NR	N/A	3	NR	FEES	FEES	Cough or its absence	Cough	NR	NR	Following 3 trials	Subjective score = 10 on the modified Borg scale	Subjective score of 10 on the modified Borg scale (maximal urge-to- cough)
14	Kambayashi et al.	2021	Questionnaire survey on pharyngolaryngeal sensation evaluation regarding dysphagia in Japan	To understand the status of the pharyngeal sensation in dysphagia management.	NR	NR	NR	N/A	N/A	N/A	N/A	N/A	N/A	N/A	N/A	N/A	N/A	N/A	N/A	N/A	N/A	N/A	N/A	N/A	N/A	Laryngopharyngeal Sensation	Tactile	FEESST – LAR method (touch method)	NR	Tip of endoscope	Tip of endoscope	Touching the larynx by endoscopy, touching the larynx by the probe with endoscopy, gag reflex	NR	NR	NR	NR	NR	NR	NR	NR	NR	NR	NR	NR	NR	NR	NR
14	Kambayashi et al.	2021	Questionnaire survey on pharyngolaryngeal sensation evaluation regarding dysphagia in Japan	To understand the status of the pharyngeal sensation in dysphagia management.	NR	NR	NR	N/A	N/A	N/A	N/A	N/A	N/A	N/A	N/A	N/A	N/A	N/A	N/A	N/A	N/A	N/A	N/A	N/A	N/A	Laryngopharyngeal Sensation	Chemical	Cough Reflex Test (CRT)	NR	NR	NR	NR	NR	NR	NR	NR	NR	NR	NR	NR	NR	NR	NR	NR	NR	NR	NR
14	Kambayashi et al.	2021	Questionnaire survey on pharyngolaryngeal sensation evaluation regarding dysphagia in Japan	To understand the status of the pharyngeal sensation in dysphagia management.	NR	NR	NR	N/A	N/A	N/A	N/A	N/A	N/A	N/A	N/A	N/A	N/A	N/A	N/A	N/A	N/A	N/A	N/A	N/A	N/A	Laryngopharyngeal Sensation	Tactile, Chemical, Thermal	NR	NR	NR	NR	NR	NR	NR	NR	NR	NR	NR	NR	NR	NR	NR	NR	NR	NR	NR	NR
16	Nascimento et al.	2021	Effect of Aging, Gender and Sensory Stimulation of TRPV1 Receptors with Capsaicin on Spontaneous Swallowing Frequency in Patients with Oropharyngeal Dysphagia: A Proof-of-Concept Study	To assess the effect of age and gender on Spontaneous Swallowing Frequency (SSF) in healthy volunteers	To examine whether patients with post-stroke Oropharyngeal Dysphagia (OD) have lower SSF	To assess the effect of TRPV1 (membrain channel regulating calcium cations) stimulation with capsaicin on SSF in patients with post-stroke OD	NR	17	10	7	74.94	11.43	NR	Cerebrovascular disease	Post-stroke	Have signs of impaired swallowing safety.	Life expectancy of less than three months, Oropharyngeal Dysphagia (OD) diagnosis previous to the stroke episode, or OD associated a pathology other than stroke	141	69	72	47.2	NR	18 - 90	The inclusion criteria were to be ≥18 years old without previous diagnosis of swallowing disorders or using any medication that could influence the saliva flow (such as antidepressants, antipsychotics, or anticholinergics).	head and neck surgery/radiotherapy or neurological disorders including neurodegenerative diseases	Oropharyngeal Sensation	Chemical	Swallowing frequency response to capsaicin bolus	NR	Caspaicin bolus	Caspaicin (10, 25, 50, 100, 500 μM)	10 μM capsaicin solution administered orally (four bolus of 5 mL) after the first 10-min SSF record	Capsaicin 0 μM	Suntrup-Krueger, S., Muhle, P., Kampe, I., Egidi, P., Ruck, T., Lenze, F., Jungheim, M., Gminski, R., Labeit, B., Claus, I., Warnecke, T., Gross, J., & Dziewas, R. (2021). Effect of Capsaicinoids on Neurophysiological, Biochemical, and Mechanical Parameters of Swallowing Function. Neurotherapeutics, 18(2), 1360–1370. https://doi.org/10.1007/s13311-020-00996-2	NR	N/A	4	5, 10, or 20 mL of liquid, nectar or pudding	EMG	EMG	Change in Spontanous Swallowing Frequency (SSF)	Change in Spontanous Swallowing Frequency (SSF)	NR	NR	After the 4th trial	NR	NR
18	Sakai et al.	2016	An examination of factors related to aspiration and silent aspiration in older adults requiring long-term care in rural Japan	To identify the prevalence of aspiration and SA among elderly people in long term care (LTC), using simple screening methods	To investigate the associations between aspiration, SA, oral ability, dementia severity, vital functions and nutritional status.	NR	NR	200	45	155	85	6.2	NR	Mixed populations	CVD, Dementia, Degenerative disease	NR	Participants with asthma, bronchitis or any other preexisting lung disease	193	44	149	84.2	6.7	NR	Adults aged 65 years or over requiring Long Term Care (LTC) (including those requiring support) residing in the Omori town region of Yokote in the Akita prefecture, Japan	Participants with asthma, bronchitis or any other preexisting lung disease	Laryngeal Sensation	Chemical	Cough Reflex Test (CRT) with citric acid mist	nebuliser	Citric acid mist	1_x0001_0% w/v citric acid	Patients inhaled a mist of citric acid	NR	Sato, E., Hirano, H., Watanabe, Y., Edahiro, A., Sato, K., Yamane, G., & Katakura, A. (2014). Detecting signs of dysphagia in patients with Alzheimer’s disease with oral feeding in daily life: Detecting dysphagia in AD. Geriatrics & Gerontology International, 14(3), 549–555. https://doi.org/10.1111/ggi.12131	NR	N/A	NR	NR	NR	NR	Cough or its absence	Cough	NR	NR	NR	Cough within 30 sec	Those who coughed within 30 s were classified as ‘suspected aspiration with cough’
19	Troche et al.	2014	Decreased Cough Sensitivity and Aspiration in Parkinson Disease	To test reflex cough thresholds and associated urge-to-cough (UTC) ratings in participants with PD with and without dysphagia.	NR	NR	NR	20	14	6	68	NR	49 - 81	Neurodegenerative disorders	Mild to moderate PD	(1) diagnosis of idiopathic PD, (2) Hoehn and Yahr (H&Y) stages II to IV, and (3) age 45 to 85 years	(1) history of other neurologic disorders; (2) history of head, neck, or lung cancer; (3) history of chronic respiratory disorders/diseases; (4) smoking in the past 5 years; (5) uncontrolled hypertension; (6) mini mental status examination score of at least 24; and (7) failed pulmonary function screening test (ie, FEV 1 /FVC , 75%).	5	4	1	69	NR	68 - 71	(1) diagnosis of idiopathic PD, (2) Hoehn and Yahr (H&Y) stages II to IV, and (3) age 45 to 85 years	(1) history of other neurologic disorders; (2) history of head, neck, or lung cancer; (3) history of chronic respiratory disorders/diseases; (4) smoking in the past 5 years; (5) uncontrolled hypertension; (6) mini mental status examination score of at least 24; and (7) failed pulmonary function screening test (ie, FEV 1 /FVC , 75%).	Laryngeal Sensation	Chemical	Cough Reflex Test (CRT) with capsaicin aerosol	Face- mask coupled to a pneumotachograph with a side port and inspiratory valve connecting to a nebulizer.	Caspaicin aerosol	Caspaicin (50, 100, 200 μM)	The solution was automat- ically administered upon detection of an inspired breath, with a min- imum of 1 min between each presentation of capsaicin during which time participants were provided water.	Capsaicin 0 μM	NR	NR	N/A	Three trials for each concentration	Water	NR	NR	Cough or its absence	Cough	NR	NR	Cough	Median Urge to Cough (UTC) of 5 at 200 μM	Median Urge to Cough (UTC) of 5 at 200 m M
22	Aviv et al.	1997	Laryngopharyngeal sensory testing with modified barium swallow as predictors of aspiration pneumonia after stroke	To determine whether the addition of data regarding sensnory capacity of the laryngopharynx to the fluroscopic examination of swallowing could better indetify a subgroup of stroke patients who are at increased risk for the development of aspiration pneumonia (AP).	NR	NR	NR	20	16	4	64.6	14.5	NR	Cerebrovascular disease	Ischemic Stroke	first ischemic stroke patients of either gender and any ethnic background who had either subjective or objective complaints of dysphagia, who were not taking food by mouth and had a MBS within 4 weeks of stroke onset in order to guide their dietary management.	NR	20	NR	NR	NR	NR	NR	on regular diets and had no dysphagia and no history of stroke	NR	Laryngopharyngeal Sensation	Tactile	FEESST – LAR method (air pulse)	flexible laryngoscope	Air pulse	50-ms air pulses from intensities of 1 to 15 mm Hg	a pressure- and duration-controlled pulse of air was delivered either to the anterior wall of the pyriform sinus or to the AE folds (the area innervated by the SLN	NR	Aviv, J. E., Martin, J. H., Keen, M. S., Debell, M., & Blitzer, A. (1993). Air pulse quantification of supraglottic and pharyngeal sensation: a new technique. The Annals of otology, rhinology, and laryngology, 102(10), 777–780. https://doi.org/10.1177/000348949310201007	Nil	N/A	Three blocks of descendings presure stimulus presentations and three blocks of ascending pressure stinulus presentations were randomly ordered for each subject.	NR	FEES	FEES	Laryngeal Adductor Reflex (LAR)	Vocal Fold Closure	NR	NR	The mean of the lowest pressures from the six blocks that elicited brief laryngeal adduction was recorded as that subject’s threshold.	LAR at <4 mmHg air pulse pressure	<4 mm Hg air pulse pressure
22	Aviv et al.	1997	Laryngopharyngeal sensory testing with modified barium swallow as predictors of aspiration pneumonia after stroke	To determine whether the addition of data regarding sensnory capacity of the laryngopharynx to the fluroscopic examination of swallowing could better indetify a subgroup of stroke patients who are at increased risk for the development of aspiration pneumonia (AP).	NR	NR	NR	20	16	4	64.6	14.5	NR	Cerebrovascular disease	Ischemic Stroke	first ischemic stroke patients of either gender and any ethnic background who had either subjective or objective complaints of dysphagia, who were not taking food by mouth and had a MBS within 4 weeks of stroke onset in order to guide their dietary management.	NR	20	NR	NR	NR	NR	NR	on regular diets and had no dysphagia and no history of stroke	NR	Laryngopharyngeal Sensation	Tactile	FEESST – psychophysical method	flexible laryngoscope	Air pulse	50-ms air pulses from intensities of 1 to 15 mm Hg	a pressure- and duration-controlled pulse of air was delivered either to the anterior wall of the pyriform sinus or to the AE folds (the area innervated by the SLN	NR	Aviv, J. E., Martin, J. H., Keen, M. S., Debell, M., & Blitzer, A. (1993). Air pulse quantification of supraglottic and pharyngeal sensation: a new technique. The Annals of otology, rhinology, and laryngology, 102(10), 777–780. https://doi.org/10.1177/000348949310201007	Nil	N/A	Three blocks of descendings presure stimulus presentations and three blocks of ascending pressure stinulus presentations were randomly ordered for each subject.	NR	FEES	FEES	Raising hand when stimulus is detected	Raising hand when stimulus is detected	NR	NR	The mean of the lowest detected pressures from the six blocks were used as that subject’s threshold.	Detection response	Detection response
35	Kaneoka et al.	2018	Relationship Between Laryngeal Sensory Deficits, Aspiration, and Pneumonia in Patients with Dysphagia	To determine whether or not an absent LAR, as determined by the touch method, is associated with penetration/aspiration of food, liquid, or pharyngeal secretions in patients with dysphagia.	To determine whether or not an absent LAR is associated with pneumonia in patients with swallowing disorders	NR	NR	61	35	26	72	NR	NR	NR	NR	Inpatients with clinical symptoms of dysphagia, such as cough or wet voice on swallowing food or liquids, and/or sensation that food sticks in the throat	1) unstable state of consciousness as measured by Glasgow Coma Scale (GCS; GCS score <13 point, (2) inability to sit upright and be transferred to the exam room of the otolaryngology clinic, (3) history of surgical removal of the arytenoids, (4) incomplete vocal fold closure identified during laryngoscopic evaluation, (5) inability to understand the verbal instructions involved in endoscopic eval…	NR	NR	NR	NR	NR	NR	NR	NR	Layrngeal mucosa sensation	Tactile	FEESST – LAR method (touch method)	laryngoscope	tip of the laryngoscope	tip of the laryngoscope	The otolaryngologist then lightly and briefly touched the mucosa over the left and right arytenoids with the tip of the laryngoscope.	NR	Clayton, N. A., Carnaby, G. D., Peters, M. J., & Ing, A. J. (2014). Impaired laryngopharyngeal sensitivity in patients with COPD: the association with swallow function. International journal of speech-language pathology, 16(6), 615–623. https://doi.org/10.3109/17549507.2014.882987	Yes (0.2 mL of 4% lidocaine)	Nostril	1	two trials each of (1) 3 mL grape gelatin (Otsuka Pharmaceutical Co., Ltd. Tokyo, Japan), (2) 5 mL grape gelatin, (3) 3 mL thin water, and (4) 5 mL thin water	FEES	FEES	Cough or its absence, gag reflex, swallow, Laryngeal Adductor Reflex (LAR)	cough, gag, swallow, or the LAR	3	NR	The raters performed the rating for status of Laryngeal Adductor Reflex (LAR)	Cough, gag, swallow or LAR	cough, gag, swallow, or the laryngeal adductor reflex (LAR)
39	Smith & Wiles	1998	Cough responsiveness in neurogenic dysphagia	To investigate some neurological patients with and without neurogenic dysphagia to compare their cough sensitivity to capsaicin.	NR	NR	NR	13	5	8	43.4	NR	32 - 71	Mixed populations	Stroke, Parkinsonism, Hydrocephalus, Syringomyelia, Encephalitis, Multiple Sclerosis, Motor Neuron Disease, Distal Spinal Muscular Dystrophy, Bilateral partial Xth paly, Oculopharyngeal dystrophy, Mitochondiral disorder	patients had to be fully alert, cooperative, to understand the study, to be able to sit up, and to be free of major pulmonary problems at the time of study; none were intubated	NR	15	8	7	45.6	NR	22 - 62	patients had to be fully alert, cooperative, to understand the study, to be able to sit up, and to be free of major pulmonary problems at the time of study; none were intubated	NR	Laryngeal Sensation	Chemical	Cough Reflex Test (CRT) with capsaicin aerosol	Nebuliser, Pneumotachograph with facemask	Caspaicin aerosol	Capsaicin was dissolved in 100% ethyl alco- hol to make a stock solution of 10 -2 M which was freshly diluted for each study using 0.9% saline	up to seven incremental concentrations of capsaicin were each inhaled for up to one minute	nebulised saline without capsaicin	Fuller, R. W. (1991). Pharmacology of inhaled capsaicin in humans. Respiratory Medicine, 85, 31–34. https://doi.org/10.1016/S0954-6111(06)80251-9	NR	N/A	7	NR	NR	NR	Cough or its absence	Cough	NR	NR	Following 7 incremental concentrations of capsaicin	NR	NR
41	Fujiwara et al.	2017	A novel reflex cough testing device	To describe the use of an objective exmaniation system, called the modified RCT (mRCT), to quantify both a tartaric-acid-stimulated involuntrary cough and the time until the cough reflex.	To investigate whether screening with this new instrument would be feasible for evaluating the risk of aspiration pneumonia.	NR	NR	70	47	23	70.7	NR	NR	Mixed populations	neuromuscular disease, cerebral stroke, or aspiration pneumonia	all had dysphagia as a subjective symptom and were referred for an examination of swallowing function due to neuromuscular disease, cerebral stroke, or aspiration pneumonia	Patients with trismus or disordered consciousness	10	NR	NR	36.6	NR	NR	NR	NR	Laryngeal Sensation	Chemical	Modified reflex cough test (mRCT) with tartatric acid aerosol	nebuliser, electronic spirometer, mouth piece	Tartaric acid aerosol	20% solution of prescription-grade l-tartaric acid dissolved in 2 mL of sterile normal saline	The solution was placed in an ultrasound nebulizer and inhaled as a microaerosol	NR	MORICE, A. H., FONTANA, G. A., WIDDICOMBE, J., BELVISI, M. G., BIRRING, S. S., CHUNG, K. F., DICPINIGAITIS, P. V., KASTELIK, J. A., MCGARVEY, L. P., SMITH, J. A., & TATAR, M. (2007). ERS guidelines on the assessment of cough. The European Respiratory Journal, 29(6), 1256–1276. https://doi.org/10.1183/09031936.00101006	NR	N/A	Once per day	NR	VFSS	Videofluoroscopic Swallowing Study (VFSS)	Cough or its absence	Cough	1	NR	either a cough response was elicited or the subject failed to respond within 30 s after the start of the inhalation	Cough within 1 sec	1s until cough reflex
43	Curtis & Troche	2020	Handheld Cough Testing: A Novel Tool for Cough Assessment and Dysphagia Screening	To validate Handheld Cough Testing's (HCT) use for cough assessment by determining if HCT could detect differences in cough air- flow and cough sensation during reflex and voluntary cough	To validate Handheld Cough Testing's (HCT) use for dysphagia screening by determining if HCT could screen for dysphagia in PD with high sensitivity.	NR	NR	22	16	6	71.5	7.9	NR	Neurodegenerative disorders	Parkinson's Disease	a diagnosis of PD by a movement disorders neurologist and assessment of cough and swallowing during the “on” stage of their PD medications	a history of smoking within the last 5 years, stroke, head and neck cancer, or respiratory diseases/disorders	NR	NR	NR	NR	NR	NR	NR	NR	Laryngeal Sensation	Chemical	Handheld Cough Testing (HCT) with capsaicin aerosol	facemask, handheld nebuliser, analog peak flow meter	Caspaicin aerosol	Caspaicin (10, 25, 50, 100, 500 μM)	The nebulizer was turned on during tidal exhalation and remained on until a reflex cough was elicited or until five tidal breaths were completed (whichever occurred first)	Capsaicin 0 μM	HAMMOND, C. A., GOLDSTEIN, L. B., ZAJAC, D. J., GRAY, L., DAVENPORT, P. W., & BOLSER, D. C. (2001). Assessment of aspiration risk in stroke patients with quantification of voluntary cough. Neurology, 56(4), 502–506. https://doi.org/10.1212/wnl.56.4.502	NR	N/A	until a reflex cough was elicited or until five tidal breaths were completed	thin fluid	FEES	FEES	Cough or its absence	Cough	NR	NR	until a reflex cough was elicited or until five tidal breaths were completed	NR	NR
44	Sohn et al.	2018	Determining Peak Cough Flow Cutoff Values to Predict Aspiration Pneumonia Among Patients With Dysphagia Using the Citric Acid Reflexive Cough Test	To determine the appropriate cutoff values of the PCF generated during the citric acid reflexive cough test	To determine whether these cutoff values could predict respiratory infections that had occurred within the first 6 months after onset of dysphagia	NR	NR	163	61	102	63.8	NR	49.1 - 78.5	Cerebrovascular disease	Newly developed cerebrovascular disease or brain lesions	Patients who had been newly diagnosed with oropharyngeal dysphagia attributable to a brain lesion, confirmed via the instru- mental assessment test of swallowing, and who had undergone the citric acid reflexive cough test on the same day upon admission/ transfer to our department were included in the analysis.	(1) a previous history of dysphagia before the admission; (2) prior diseases or procedures (eg, surgery, radiotherapy) or medical conditions that could affect swallowing function such as acute pulmonary embolism or myocardial infarction; (3) tracheostomy cannula at time of assessment; (4) patients under vegetative conditions; (5) a previ- ous diagnosis of neurodegenerative disorders that may also…	NR	NR	NR	NR	NR	NR	NR	NR	Laryngeal Sensation	Chemical	Cough Reflex Test (CRT) with citric acid-sodium chloride aerosol	Nebuliser, peak flow meter	Citric acid-sodium chloride aerosol	A citric acid concentration of 0.28 mol/L (5% citric acid) 18 diluted in 0.9% sodium chloride	Citric acid solution amdinistered via a mouth mask	NR	American Thoracic Society/European Respiratory Society (2002). ATS/ERS Statement on respiratory muscle testing. American journal of respiratory and critical care medicine, 166(4), 518–624. https://doi.org/10.1164/rccm.166.4.518	NR	N/A	Until three occassions of cough were observed	NR	VFSS	Videofluoroscopic Swallowing Study (VFSS)	Cough or its absence	Induced cough was recorded on 3 occasions and the highest value recorded was used for analysis.	NR	NR	Following 3 occassions of cough	NR	NR
45	Martin et al.	1999	Laryngopharyngeal sensory discrimination testing and the laryngeal adductor reflex	The purpose of this study was to determine if the thresholds for detecting the air pulse stimulus perceptually and evoking the LAR reflexively were the same.	NR	NR	NR	80	48	32	67	16	NR	Mixed populations	variety of underlying diagnoses and conditions, including stroke, chronic neurologic disease (Parkinson's disease, multiple sclerosis), bronchiectasis, pneumonia, dementia, and dysphagia subsequent to open heart surgery and/or prolonged intubation	Patients with dysphagia of underlying diagnoses and conditions who could perform the psychophysical test	NR	20	12	8	47	20	NR	outpatient volunteers who were on regular diets and had no history of dysphagia and no history of stroke or chronic neurologic disease	NR	Layrngeal mucosa sensation	Tactile	FEESST – LAR method (air pulse)	an endoscope, a light source, a sensory stimula- tor that was attached to the endoscope, a television monitor, a video printer, and a vidéocassette recorder	Air pulse	air pulse, 50 ms in duration, was varied in in- tensity from 0 to 10 mm Hg	Air pulse delivered via an internal port located within a flexible fiberoptic telescope	NR	NR	NR	N/A	Three blocks of descendings presure stimulus presentations and three blocks of ascending pressure stinulus presentations were randomly ordered for each subject.	NR	FEES	FEES	Laryngeal Adductor Reflex (LAR)	Laryngeal adduction	NR	NR	Following 6 blocks of laryngeal adduction	LAR at <4 mmHg air pulse pressure	Responded to air pulse stimulation of either side of the laryngopharynx (either feeling the air pulse or having elicitation of the LAR) at air pulses less than 4.0 mm Hg air pulse pressure.
45	Martin et al.	1999	Laryngopharyngeal sensory discrimination testing and the laryngeal adductor reflex	The purpose of this study was to determine if the thresholds for detecting the air pulse stimulus perceptually and evoking the LAR reflexively were the same.	NR	NR	NR	80	48	32	67	16	NR	Mixed populations	variety of underlying diagnoses and conditions, including stroke, chronic neurologic disease (Parkinson's disease, multiple sclerosis), bronchiectasis, pneumonia, dementia, and dysphagia subsequent to open heart surgery and/or prolonged intubation	Patients with dysphagia of underlying diagnoses and conditions who could perform the psychophysical test	NR	20	12	8	47	20	NR	outpatient volunteers who were on regular diets and had no history of dysphagia and no history of stroke or chronic neurologic disease	NR		Tactile	FEESST – psychophysical method	an endoscope, a light source, a sensory stimula- tor that was attached to the endoscope, a television monitor, a video printer, and a vidéocassette recorder	Air pulse	air pulse, 50 ms in duration, was varied in in- tensity from 0 to 10 mm Hg	Air pulse delivered via an internal port located within a flexible fiberoptic telescope	NR	NR	NR	N/A	Three blocks of descendings presure stimulus presentations and three blocks of ascending pressure stinulus presentations were randomly ordered for each subject.	NR	FEES	FEES	Raising hand when stimulus is detected	Raising hand when stimulus is detected	NR	NR	Three blocks of descendings presure stimulus presentations and three blocks of ascending pressure stinulus presentations were randomly ordered for each subject.	Raising hand within 2 seconds of stimulus presentation	Raising hand within 2 seconds of stimulus presentation
46	Borders et al.	2021	Sensorimotor Cough Dysfunction Is Prevalent and Pervasive in Progressive Supranuclear Palsy	To examine voluntary and reflex cough function in PSP, as compared to patients with PD matched for disease duration	To compare cough dysfunction between PSP and PD, given that PSP is often misdiagnosed as PD, a population also found to have swallowing and cough deficits	NR	NR	52	36	16	71.7	NR	NR	Neurodegenerative disorders	PD or Progressive Supranuclear Palsy (PSP)	Participants were matched based on disease duration from PD or PSP symptom onset	A history of other neurological disorders, head and neck cancer, respiratory disease, or smoking within 5 years	NR	NR	NR	NR	NR	NR	NR	NR	Laryngeal Sensation	Chemical	Cough Reflex Test (CRT) with capsaicin aerosol	nebuliser, electronic spirometer, face mask	Caspaicin aerosol	Caspaicin (10, 25, 50, 100, 500 μM)	nebuliser connected to a dosimeter that delivered single doses of capsaicin during inhalation for a duration of 2 seconds	Capsaicin 0 μM	NR	NR	N/A	3 randomised blocks of each concetration of capsaicin	Thin Liquid	FEES	FEES	Cough or its absence	Cough	NR	85% for each cough epoch (CrTot)	3 randomised blocks of each concetration of capsaicin	NR	NR
50	Cunha et al.	2020	Assessment of the Gustatory Function in Patients with Advanced Oral Cavity and Oropharyngeal Cancer	To assess the gustatory function in patients diagnosed with advanced oral cavity and oropharyngeal cancer.	To describe complaints related to taste and swallowing (feeding route)	To assess the identification of sweet, salty, sour, and bitter taste	To classify the gustatory function in this profile of patients as ageusia, hypogeusia, and normogeusia, before radiotherapy treatment	31	23	8	NR	NR	18 - 60+	Head and neck cancer	Oral cavity or Oropharyngeal cancer (with no surgical intervention)	Diagnosed with advanced oral cavity or oropharyngeal cancer (with no surgical intervention), before the oncological treatment with radiotherapy, either alone or in combination with chemotherapy, receiving care at the Speech- Language-Hearing outpatient center and/or Radiotherapy Department of the Hospital de Câncer de Pernambuco.	Those with neurological and cognitive problems that hindered them from understanding simple orders; those that had used or were using (during the assessment period) medications and/or chemotherapeutic drugs (such as carboplatin, cisplatin, cyclophosphamide, doxorubicin, fluorouracil, methotrexate, levamisole, and vincristine(12) ) that could trigger changes in the gustatory function; those with e…	NR	NR	NR	NR	NR	NR	NR	NR	Oral sensation	Gustatory	Taste Testing	NR	Taste strips	“taste strips” test (Annex I); consists of inserting solutions with four different concentrations each for the salty, sweet, and sour tastes	The strips were positioned approximately 1.5 cm away from the tip of the tongue, and the test began with the lowest concentration.	Two strips with distilled water (tasteless)	Mueller, C., Kallert, S., Renner, B., Stiassny, K., Temmel, A. F., Hummel, T., & Kobal, G. (2003). Quantitative assessment of gustatory function in a clinical context using impregnated "taste strips". Rhinology, 41(1), 2–6.	NR	N/A	15	NR	NR	NR	NR	NR	NR	NR	cutoff score: nine correct answers out of the 15 concentrations tested, or complete all 15 trials	9 correct answers of taste testing	9 correct answers
54	Aviv et al.	2000	The Safety of Flexible Endoscopic Evaluation of Swallowing with Sensory Testing (FEESST): An Analysis of 500 Consecutive Evaluations	To assess the safety of a new office or bedside method of evaluating both the motor and sensory components of swallowing called flexible endoscopic evaluation of swallowing with sensory testing (FEESST)	NR	NR	NR	253	179	74	62	21	35 - 91	Mixed populations	stroke, chronic neurologic disease [Alzheimer’s disease, amyotrophic lateral sclerosis (ALS), Guillain- Barre, multiple sclerosis, Parkinson’s disease], cancer, pulmonary conditions, and dysphagia secondary to heart, lung, or cranial surgery	Inpatients and outpatients at the Columbia- Presbyterian campus of the New York Presbyterian Hospital referred for an endoscopic swallowing evaluation by their physicians based on presenting symptoms of dysphagia	NR	NR	NR	NR	NR	NR	NR	NR	NR	Layrngopharyngeal sensation	Tactile	FEESST – LAR method (air pulse)	flexible laryngoscope	Air pulse	air pulse, 50 msec in duration, differed in intensity from 0 to 10 mmHg	delivered through an internal port located within a flexible fiberoptic telescope	NR	Delaney, K. A., & Hessler, R. (1988). Emergency flexible fiberoptic nasotracheal intubation: A report of 60 cases. Annals of Emergency Medicine, 17(9), 919–926. https://doi.org/10.1016/S0196-0644(88)80672-3	Nil	N/A	6 blocks	Pureed food, honey thick liquid, nectar thick liquid, thin liquid, mechanical soft food, and regular food	FEES	Videomonitor receiving a real-time image from the fiberoptic telescope	Laryngeal Adductor Reflex (LAR)	vocal fold adduction of the Laryngeal Adductor Reflex (LAR)	NR	NR	Following 6 blocks	LAR	brief, rapid, nonrhythmic, bilateral vocal fold adduc- tion that was clearly distinguishable from the rhythmic bilateral vocal fold movement seen during normal respiration
56	Aviv et al.	2001	Cost-effectiveness of two types of dysphagia care in head and neck cancer: A preliminary report	To determine cost-effectiveness on the basis of comparisons of Medicare reimbursements for MBS and FEESST in hospitalized head and neck cancer patients	NR	NR	NR	30	22	8	70.25	NR	50 - 78	Head and neck cancer	Head and neck cancer	Each had a complaint of dysphagia, and each underwent either MBS or FEESS T between Dec. I, 1998, and Nov . 30, 1999.	NR	NR	NR	NR	NR	NR	NR	NR	NR	Layrngeal mucosa sensation	Tactile	FEESST – LAR method (air pulse)	Endoscope	Air pulse	Air pulses	Delivering air-pulse stimuli through a port in the flexible endoscope in order to elic it the laryngeal adductor reflex	NR	Aviv J. E. (2000). Prospective, randomized outcome study of endoscopy versus modified barium swallow in patients with dysphagia. The Laryngoscope, 110(4), 563–574. https://doi.org/10.1097/00005537-200004000-00008	NR	N/A	NR	NR	NR	NR	Laryngeal Adductor Reflex (LAR)	LAR	2	NR	NR	NR	NR
57	Dallal-York et al.	2023	A prospective examination of swallow and cough dysfunction after lung transplantation	To prospectively examine swallow safety profiles in Lung Transplantation (LT) recipients during the acute recovery period and compare voluntary cough peak expiratory flow (PEF), re- flexive cough sensorimotor integrity, and respiratory rate between aspirators versus non-aspirating LT recipients	To examine potential differences in cough, respiratory, and swallow metrics between aspirators who exhibited a sensorimotor response to tracheal aspirate during swallowing (non-silent aspirators) com- pared to aspirators who did not (silent aspirators).	NR	NR	45	33	12	60.1	10.8	NR	Surgical Procedure	Lung Transplantation	1) adults over 18 years who were recovering from LT procedures in the intensive care unit, (2) able to remain off continuous or bilevel positive airway pressure support for >30 min, (3) alert, oriented, able to attend conversation, and follow commands, (4) able to sit upright for testing, and (5) willing to participate in a single research exam.	NR	NR	NR	NR	NR	NR	NR	NR	NR	Laryngeal Sensation	Chemical	Cough Reflex Test (CRT) with citric acid-sodium chloride aerosol	nebuliser, aerosol mask	Citric acid-sodium chloride aerosol	citric acid compounding diluted in 0.9% sodium chloride	All participants commenced screening at the lowest 0.2 mol/L dose, whereby stimuli were delivered for up to 60 s, and they were prompted to, “Breathe normally and try not to cough.”	NR	Kallesen, M., Psirides, A., & Huckabee, M.-L. (2016). Comparison of cough reflex testing with videoendoscopy in recently extubated intensive care unit patients. Journal of Critical Care, 33, 90–94. https://doi.org/10.1016/j.jcrc.2016.02.004	Yes for FEES (topical nasal anesthetic)	Nose	4	Gatorade, pudding, saltine cracker	FEES	FEES	Cough or its absence	Cough or its absence	NR	NR	Until the participant passes (exhibits 2 consecuitive coughs in 60s) or until all concentrations have been trialled	Cough within 60 sec	Two consecutive cough responses within 60 s of stimuli delivery
62	Parise Junior et al.	2004	Laryngeal sensitivity evaluation and dysphagia: Hospital Sírio-Libanês experience	To evaluate the findings from laryngoscopy and the Flexible Endoscopic Evaluation of Swallowing with Sensory Testing (FEESST) protocol among patients with dysphagia, in relation to clinical data.	NR	NR	NR	111	NR	NR	59	NR	17-89	Mixed populations	gastroesophageal reflux disease, hyepermia of te posterior larynx, hyperplasia of the interarytenoid region	patients with dysphagia and/or other proximal gastro- esophageal reflux disease (GERD) symptoms, without systemic or topical laryngeal analgesia	NR	NR	NR	NR	NR	NR	NR	NR	NR	Laryngeal Sensation	Tactile	FEESST – LAR method (air pulse)	flexible laryngoscope	Air pulse	Air pulses at an adjustable pressure of 2 to 10 mmHg	Pulses lasting 50 milliseconds each or with continuous air-flow.	NR	NR	Nil	N/A	NR	NR	NR	NR	Laryngeal Adductor Reflex (LAR)	closing of the glottis	NR	NR	NR	LAR at <4 mmHg air pulse pressure	React to air pulse at pressure of <4mmHg
64	Setzen et al.	2003	The association between laryngopharyngeal sensory deficits, pharyngeal motor function, and the prevalence of aspiration with thin liquids	To further evaluate the association among laryngopharyngeal sensory deficits, pharyngeal motor function, and the prevalence of aspiration with thin liquids	NR	NR	NR	204	86	118	65	NR	NR	NR	NR	NR	NR	NR	NR	NR	NR	NR	NR	NR	NR	Layrngeal mucosa sensation	Tactile	FEESST – LAR method (air pulse)	endoscope	NR	NR	NR	NR	Langmore, S. E., Schatz, K., & Olsen, N. (1988). Fiberoptic endoscopic examination of swallowing safety: a new procedure. Dysphagia, 2(4), 216–219. https://doi.org/10.1007/BF02414429	NR	N/A	NR	given 5 mL of thin liquid,	NR	NR	Laryngeal Adductor Reflex (LAR)	Laryngeal Adductor Reflex (LAR)	NR	NR	NR	LAR at <4 mmHg air pulse pressure	React to air pulse at pressure of <4mmHg
67	Aviv et al.	2005	FLEXIBLE ENDOSCOPIC EVALUATION OF SWALLOWING WITH SENSORY TESTING: PATIENT CHARACTERISTICS AND ANALYSIS OF SAFETY IN 1,340 CONSECUTIVE EXAMINATIONS	To determine the incidence of FEESST-related complications in the outpatient and inpatient settings and to analyze patient diagnoses that led to the performance of FEESST	NR	NR	NR	1076	834	506	67.5	NR	17 - 99	Mixed populations	Stroke, Cardiac-related, Cancer, Pulmonary, Neurologic disease other than stroke, reflux	Inpatients and outpatients referred for an endoscopic swallowing evaluation on the basis of presenting symptoms of dysphagia. The majority of patients had multiple medical conditions before undergoing FEESST.	NR	NR	NR	NR	NR	NR	NR	NR	NR	Laryngeal Sensation	Tactile	FEESST – LAR method (air pulse)	Flexible fiberoptic endoscope with air channel for air pulse delivery, a camera, a light source, a sensory stimulator attached to the air channel port of the endoscope, a television monitor, and a videocassette recorder.	Air pulse	Air pulses	Calibrated air pulse delivery, threshold obtained for the left and right sides of the laryngopharynx	NR	Aviv, J. E., Kaplan, S. T., Thomson, J. E., Spitzer, J., Diamond, B., & Close, L. G. (2000). The safety of flexible endoscopic evaluation of swallowing with sensory testing (FEESST): an analysis of 500 consecutive evaluations. Dysphagia, 15(1), 39–44. https://doi.org/10.1007/s004559910008	Nil	N/A	NR	Solid food, mechanical soft food, pureed food, honey-thick liquid, nectar-thick liquid, thin liquid, and ice chips	FEES	FEES	NR	NR	NR	NR	Following motor evaluation of swallowing with ad- ministration of food consistencies varying from thin liquids to solids	LAR at <4 mmHg air pulse pressure	React to air pulse at pressure of <4mmHg
68	Amin et al.	2006	Sensory Testing in the Assessment of Laryngeal Sensation in Patients with Amyotrophic Lateral Sclerosis	To evaluate laryngopharyngeal sensation in the ALS population in order to quantify the range of sensory deficits and correlate any abnormalities with demographic data to determine which patients are at risk of having sensory deficits.	NR	NR	NR	22	14	8	63	NR	43 - 80	Neurodegenerative disorders	Amyotrophic Lateral Sclerosis (ALS)	All patients who met the EI Escorial criteria for ALS and were willing to undergo FEESST	Other neurologic illness, a recent history of intubation, and mechanical ventilation	NR	NR	NR	NR	NR	NR	NR	NR	Laryngeal Sensation	Tactile	FEESST – LAR method (air pulse)	Flexible fiberoptic endoscope with air channel for air pulse delivery	Air pulse	Air pulses of 50-ms duration and of varied intensity from 0 to 10 mm Hg	Delivered to the arytenoids along the superior aspect of the larynx.	NR	NR	Nil	N/A	NR	Purees and thickened liquids, thin liquids and mixed con- sistencies	FEES	FEES	Laryngeal Adductor Reflex (LAR)	Initiation of Laryngeal Adductor Reflex (LAR)	NR	NR	Following motor evaluation of swallowing with ad- ministration of food consistencies varying from thin liquids to solids	LAR at <4 mmHg air pulse pressure	React to air pulse at pressure of <4mmHg
69	Cohen et al.	2003	The Safety of Flexible Endoscopic Evaluation of Swallowing With Sensory Testing in an Outpatient Otolaryngology Setting	To study the safety of flexible endoscopic evaluation of swallowing with sensory testing in a private otolaryngology office setting.	NR	NR	NR	305	128	177	64.6	NR	20 - 95	Mixed populations	Gastroesophageal reflux, head/neck cancer, allergic rhinitis, cardiac disease, cancer (not head and neck), stroke, chronic neurological disease, diabetes, pneumonia	All patients complained of dysphagia, the prevalence of other diagnoses or underlying conditions that may be related	NR	NR	NR	NR	NR	NR	NR	NR	NR	Layrngeal mucosa sensation	Tactile	FEESST – LAR method (air pulse)	Flexible fiberoptic endoscope with air channel for air pulse delivery, a camera, a light source, a sensory stimulator attached to the air channel port of the endoscope, a television monitor, and a videocassette recorder.	Air pulse	Air pulses	Discrete pulses of air were administered to the laryn- geal mucosa	NR	NR	Nil	N/A	NR	thin liquids to solids	FEES	FEES	Laryngeal Adductor Reflex (LAR)	Transient vocal fold closure (LAR)	NR	NR	Following motor evaluation of swallowing with ad- ministration of food consistencies varying from thin liquids to solids	NR	NR
70	Choi et al.	2017	Reduced Diaphragm Excursion During Reflexive Citric Acid Cough Test in Subjects With Subacute Stroke	To measure reflexive cough strength by cough peak flow (CPF) induced by citric acid nebulization (2.8 mol/L)	To record diaphragm excursions during reflexive coughs in stroke subjects at risk of silent aspiration	To compare these values with those of stroke subjects without risk of aspiration or dysphagia	NR	21	13	8	56.86	10.63	NR	Cerebrovascular disease	Subacute stroke	Subjects with subacute stroke (mean stroke onset, 13.6 d) at risk of silent aspiration (penetration-aspiration scale, 8)	Episodes of pulmonary embolism or dyspnea at the time of enrollment; cardiovascular comorbidities; history of asthma exacerbations; previous episodes of chest wall or tracheostomy tubes; and patients with severe dementia with a Mini-Mental State Examination (MMSE) score 10 were excluded	21	15	6	59.57	NR	49.35 - 69.79	No evidence of dysphagia who consumed a full normal oral diet with a functional oral intake scale score of 7 at the time of enrollment	Episodes of pulmonary embolism or dyspnea at the time of enrollment; cardiovascular comorbidities; history of asthma exacerbations; previous episodes of chest wall or tracheostomy tubes; and patients with severe dementia with a Mini-Mental State Examination (MMSE) score 10 were excluded	Laryngeal Sensation	Chemical	Cough Reflex Test (CRT) with citric acid-sodium chloride aerosol	nebuliser, electronic spirometer, face mask	Citric acid-sodium chloride aerosol	Citric acid concentration of 0.28 mol/L (5% citric acid) diluted in 0.9% sodium chloride	Administered to all subjects for 20 s via a mouth mask	NR	Addington, W. R., Stephens, R. E., & Gilliland, K. A. (1999). Assessing the laryngeal cough reflex and the risk of developing pneumonia after stroke: an interhospital comparison. Stroke (1970), 30(6), 1203–1207. https://doi.org/10.1161/01.STR.30.6.1203	NR	N/A	5	NR	Ultrasound	Ultrasound to assess diaphragm excursion	Cough or its absence	Cough or its absence	1	NR	Following 5 attempts	NR	NR
71	Kasle et al.	2020	High-Volume Billing and Reimbursement Trends for Endoscopic Swallowing Studies in the Medicare Population	To quantitatively assess the recent growth trends in FEES/FEESST utilization and reimbursement, as well as document the types of providers billing for these procedures.	To compare the growth trends seen in FEES/FEESST with that of the SLP-involved MBS	NR	NR	N/A	N/A	N/A	N/A	N/A	N/A	N/A	N/A	Annual data for Medicare fee-for-service (FFS) volume and Medicare-specific payments for FEES and FEESST procedures were obtained from the 2003–2018 Part B National Summary Data Files	NR	N/A	N/A	N/A	N/A	N/A	N/A	N/A	N/A	N/A	N/A	FEESST – LAR method (air pulse)	N/A	N/A	N/A	N/A	N/A	N/A	N/A	N/A	N/A	N/A	N/A	N/A	N/A	N/A	N/A	N/A	N/A	N/A	N/A
75	Ku et al.	2009	Laryngopharyngeal Sensory Deficits and Impaired Pharyngeal Motor Function Predict Aspiration in Patients Irradiated for Nasopharyngeal Carcinoma	To assess the contribution of laryngopharyngeal sensory deficits and impaired pharyngeal motor function to aspiration in patients irradiated for nasopharyngeal carcinoma	NR	NR	NR	100	68	32	58	NR	39 - 85	Head and neck cancer	nasopharyngeal carcinoma	Patients who were referred to the dysphagia clinic with swallowing symptoms and who had a history of nasopharyngeal carcinoma treated with radiation therapy were evaluated between April 2004 and January 2007.	NR	NR	NR	NR	NR	NR	NR	NR	NR	Layrngeal mucosa sensation	Tactile	FEESST – LAR method (air pulse)	Flexible fiberoptic endoscope with air channel for air pulse delivery, a camera, a light source, a sensory stimulator	Air pulse	air-pulse of 6 mm Hg was delivered for 50 ms	create a dimple in the laryngeal mucosa, and the ipsilateral true vocal fold was observed for the presence of a twitch	NR	NR	NR	N/A	1	thin liquid, thick liquid, and puree	FEES	FEES	Laryngeal Adductor Reflex (LAR)	twitch indicating the presence of a reflex.	2	0.77	Until the reflex was no longer triggered	LAR at <4 mmHg air pulse pressure	React to air pulse at pressure of <4mmHg
77	Sasaki et al.	2006	Comparison of the Glottic Closure Reflex in Traditional "Open" Versus Endoscopic Laser Supraglottic Laryngectomy	To elucidate the underlying mechanisms responsible for early functional restoration of the glottic closure reflex in patients who have undergone a transoral enscopic laser supraglottic laryngectomy (ELSL).	NR	NR	NR	6	6	0	59.8	NR	39 - 70	Surgical Procedure	Endoscopic Laer Supraglottic Laryngectomy	NR	NR	8	6	2	58.1	NR	54 - 70	NR	NR	Laryngeal Sensation	Tactile	FEESST – LAR method (air pulse)	Flexible fiberoptic endoscope with air pump for air pulse delivery, a camera, a light source, a sensory stimulator	Air pulse	9-mm Hg air puff	The flexible laryngoscope was inserted through the naris ad advanced to approximately 2 mm above the anterior wall of each pyrisform sinus.	NR	Aviv, J. E., Martin, J. H., Keen, M. S., Debell, M., & Blitzer, A. (1993). Air pulse quantification of supraglottic and pharyngeal sensation: a new technique. The Annals of otology, rhinology, and laryngology, 102(10), 777–780. https://doi.org/10.1177/000348949310201007	NR	N/A	Once for Open Supraglottic Laryngectomy (OLS) preoperatively, three times for pt's with Enscopic Laser Supraglottic Laryngectomy (1 week prior and 1 month post operation.	NR	NR	NR	Laryngeal Adductor Reflex (LAR)	simultaneous adduction of both vocal folds or its absence	2	1	Until the reflex was no longer triggered	NR	NR
81	Tabaee et al.	2006	Patient-Controlled Comparison of Flexible Endoscopic Evaluation of Swallowing With Sensory Testing (FEESST) and Videofluoroscopy	To compare the results of videofluoroscopy (VFS) with flexible endoscopic evaluation of swallowing with sensory testing (FEESST) in dysphagia testing	NR	NR	NR	54	35	19	72	NR	31 - 97	NR	NR	Patients who underwent both FEESST and VFS at our institution between January 2001 and March 2005 were performed within 2 weeks of each other	NR	NR	NR	NR	NR	NR	NR	NR	NR	Laryngeal Sensation	Tactile	FEESST – LAR method (air pulse)	fibreoptic laryngoscopy	Air pulse	Air pulses	NR	NR	Kim, T., Goodhart, K., Aviv, J. E., Sacco, R. L., Diamond, B., Kaplan, S., & Close, L. G. (1998). FEESST: A New Bedside Endoscopic Test of the Motor and Sensory Components of Swallowing. Annals of Otology, Rhinology & Laryngology, 107(5), 378–387. https://doi.org/10.1177/000348949810700503	Nil	N/A	NR	Puree	VFSS	Videofluoroscopic Swallowing Study (VFSS)	Laryngeal Adductor Reflex (LAR)	Laryngeal Adductor Reflex (LAR)	NR	NR	NR	NR	NR
88	Silverman et al.	2016	Preliminary Evidence of Reduced Urge to Cough and Cough Response in Four Individuals following Remote Traumatic Brain Injury with Tracheostomy	To document cough perception and response in a small cohort of individuals following TBI.	NR	NR	NR	4	2	2	113	NR	20 - 49	TBI	TBI	Participants were recruited for this study through communication with a local hospital-based TBI support group. Nonsmoking men and women, 18 years of age or older, who had sustained a TBI within the preceding five years were considered for inclusion	A history of extensive oral reconstruction or surgery, current (or within the preceding year) tracheostomy, a history of alcohol or illicit substance abuse, chronic cough and/or cough syncope, head or neck cancer, history of radiation to the head or neck, moderate-to-severe chronic obstructive pulmonary disease, stroke, or other neurodegenerative diseases	32	19	13	23.9	NR	NR	Nonsmoking men and women, 18 years of age or older	A history of extensive oral reconstruction or surgery, current (or within the preceding year) tracheostomy, a history of alcohol or illicit substance abuse, chronic cough and/or cough syncope, head or neck cancer, history of radiation to the head or neck, moderate-to-severe chronic obstructive pulmonary disease, stroke, or other neurodegenerative diseases	Laryngeal Sensation	Chemical	Cough Reflex Test (CRT) with capsaicin aerosol	Disposable medical anesthesia facemask, pneumotachograph, pressure transducer and nebuliser	Caspaicin aerosol	Caspaicin (50, 100, 200 and 500 μM)	participants were instructed to “take a quick (≤1 sec.) and sharp breath in” whereupon the nebulized capsaicin solution was automatically administered by the dosimeter	0 μM Capsaicin	NR	NR	N/A	3 randomised blocks of each concetration of capsaicin	NR	modified Borg Rating Scale	modified Borg Rating Scale	Cough or its absence	Cough or its absence	NR	NR	Following three blocks of each concentration trialled	NR	NR
91	Giraldo-Cadavid et al.	2016	Design, development and validation of a new laryngo‑pharyngeal endoscopic esthesiometer and range‑finder based on the assessment of air‑pulse variability determinants	To assess the precision and accuracy of the stimuli generated by the new device and perform a pilot validation of the LPEER in a group of human subjects evaluated by two examiners with different levels of expertise.	NR	NR	NR	7	5	2	61.6	NR	34 - 84	Mixed populations	Ischemic stroke, gastroesophageal reflux disease and irritable larynx	NR	NR	3	1	2	48.7	NR	47 - 50	NR	NR	Laryngeal Sensation	Tactile	FEESST – LAR method (air pulse)	fibreoptic endoscope	Air pulse	Air pulses of 1–100 mmHg	NR	NR	NR	NR	N/A	4 (twice each side of laryngo-pharyngeal tract)	Yes (unspecified)	Cough Reflex Test (CRT), Gag Reflex Test (GRT)	Cough Reflex Test (CRT), Gag Reflex Test (GRT)	Laryngeal Adductor Reflex (LAR)	Laryngeal Adductor Reflex (LAR)	2	100% [0 (0.0 - 0.2) difference in measurements]	NR	NR	NR
91	Giraldo-Cadavid et al.	2016	Design, development and validation of a new laryngo‑pharyngeal endoscopic esthesiometer and range‑finder based on the assessment of air‑pulse variability determinants	To assess the precision and accuracy of the stimuli generated by the new device and perform a pilot validation of the LPEER in a group of human subjects evaluated by two examiners with different levels of expertise.	NR	NR	NR	7	5	2	61.6	NR	34 - 84	Mixed populations	Ischemic stroke, gastroesophageal reflux disease and irritable larynx	NR	NR	3	1	2	48.7	NR	47 - 50	NR	NR	Laryngeal Sensation	Tactile	Gag Reflex Testing (GRT)	MPXV5004 sensor to measure the air-pulses	Air pulse	Air pulses	Air pulses delivered lateral to the epiglottis	NR	NR	NR	N/A	NR	NR	Cough Reflex Test (CRT), FEESST	Cough Reflex Test (CRT), FEESST	NR	NR	NR	NR	NR	NR	NR
91	Giraldo-Cadavid et al.	2016	Design, development and validation of a new laryngo‑pharyngeal endoscopic esthesiometer and range‑finder based on the assessment of air‑pulse variability determinants	To assess the precision and accuracy of the stimuli generated by the new device and perform a pilot validation of the LPEER in a group of human subjects evaluated by two examiners with different levels of expertise.	NR	NR	NR	7	5	2	61.6	NR	34 - 84	Mixed populations	Ischemic stroke, gastroesophageal reflux disease and irritable larynx	NR	NR	3	1	2	48.7	NR	47 - 50	NR	NR	Laryngeal Sensation	Chemical	Cough Reflex Test (CRT)	NR	NR	NR	NR	NR	NR	NR	N/A	NR	NR	FEESST, Gag Reflex Test (GRT)	FEESST, Gag Reflex Test (GRT)	NR	NR	NR	NR	NR	NR	NR
96	Marian et al.	2017	Pharyngolaryngeal Sensory Deficits in Patients with Middle Cerebral Artery Infarction: Lateralization and Relation to Overall Dysphagia Severity	To analyse the relationship between impaired pharyngolaryngeal sensation and overall dysphagia severity in a cohort of acute unilateral supratentorial stroke patients.	To investigate to which extent pharyngolaryngeal sensory deficits were lateralized patients of acute unilateral supratentorial stroke.	NR	NR	84	41	43	69.3	15.6	NR	Cerebrovascular disease	Middle Cerebral Artery Stroke	First-ever middle cerebral artery (MCA) stroke patients admitted to the Stroke or Intensive Care Unit of the University Hospital Münster, Münster, Germany, during a 14 months’ period in 2014/2015, in whom fiberoptic endoscopic evaluation of swallowing (FEES) was carried out	Patients with preexisting dysphagia, other comorbidities causing dysphagia, or a decreased level of consciousness	NR	NR	NR	NR	NR	NR	NR	NR	Laryngopharyngeal Sensation	Tactile	FEESST – LAR method (touch method)	Flexible fiberoptic rhinolaryngoscope, a light source, camera, a color monitor, and a video camera	Tip of endoscope	Tip of the endoscope	The pharyngeal sidewalls, the pharyngeal posterior walls, and the arytenoids were touched bilaterally with the tip of the endoscope	NR	Dziewas, R., Warnecke, T., Ölenberg, S., Teismann, I., Zimmermann, J., Krämer, C., Ritter, M., Ringelstein, E. B., & Schäbitz, W. R. (2008). Towards a Basic Endoscopic Assessment of Swallowing in Acute Stroke – Development and Evaluation of a Simple Dysphagia Score. Cerebrovascular Diseases (Basel, Switzerland), 26(1), 41–47. https://doi.org/10.1159/000135652	NR	N/A	NR	Mashed food, thin fluid	FEES	FEES	Cough or its absence, swallow, Laryngeal Adductor Reflex (LAR)	Immediate swallow, cough or laryngeal adductor reflex (LAR)	2	0.92	Following 3 consecutive trials of food	Fibreoptic endoscopic dysphagia severity scale (FEDSS) score of 1	Fibreoptic endoscopic dysphagia severity scale (FEDSS) score of 1
98	Andrews & Pillay	2017	Poor consistency in evaluating South African adults with neurogenic dysphagia	The aim of the study was to explore the practice patterns that South African speech-language therapists follow in the clinical swallowing evaluation of adults with neurogenic dysphagia due to acute stroke	NR	NR	NR	N/A	N/A	N/A	N/A	N/A	N/A	N/A	N/A	N/A	N/A	N/A	N/A	N/A	N/A	N/A	N/A	N/A	N/A	Laryngopharyngeal Sensation	NR	NR	NR	NR	NR	NR	NR	NR	NR	N/A	NR	NR	NR	NR	NR	NR	NR	NR	NR	NR	NR
104	Hammer et al.	2016	Carotid endarterectomy significantly improves postoperative laryngeal sensitivity	To determine potential iatrogenic damage to the laryngeal innervation after Carotid Endarterectomy (CEA)	NR	NR	NR	26	19	7	73.31	NR	64 - 86	Surgical Procedure	Carotid Endarterectomy (CEA)	Patients with a hemodynamically relevant stenosis of the carotid artery (>70%) evaluated by Doppler ultrasound imaging and magnetic resonance angiography (MRA)	History of neurologic deficits, previous surgical interventions in the head, neck, and chest, as well as irradi_x0002_ation of the head and neck	NR	NR	NR	NR	NR	NR	NR	NR	Layrngeal mucosa sensation	Tactile	FEESST – LAR method (air pulse)	FEESST system	Air pulse	Air pulses	NR	NR	Kim, T., Goodhart, K., Aviv, J. E., Sacco, R. L., Diamond, B., Kaplan, S., & Close, L. G. (1998). FEESST: A New Bedside Endoscopic Test of the Motor and Sensory Components of Swallowing. Annals of Otology, Rhinology & Laryngology, 107(5), 378–387. https://doi.org/10.1177/000348949810700503	Nil	N/A	NR	NR	Acoustic voice parameters	Acoustic voice parameters	Laryngeal Adductor Reflex (LAR)	Laryngeal Adductor Reflex (LAR)	1	NR	NR	LAR at <4 mmHg air pulse pressure	React to air pulse at pressure of <4mmHg
105	Ishibashi & Fujishima	2012	Lesion of the Nucleus Solitarius Leads to Impaired Laryngeal Sensation in Bulbar Palsy Patients	To clarify the laryngeal sensation of bulbar palsy patient.	NR	NR	NR	15	9	6	68.1	NR	44 - 88	Cerebrovascular disease	lateral medullary infarction	Bulbar palsy patients admitted to our hospital or treated as outpatients during the study period (August 2009 to April 2011)	NR	NR	NR	NR	NR	NR	NR	NR	NR	Laryngeal Sensation	Tactile	FEESST – psychophysical method	flexible laryngoscope	Tip of endoscope	probe bent slightly	The probes were placed in contact with the bilateral tip of the laryngeal surface of the epiglottis and bilateral arytenoid region mucosa	NR	Ozawa, K., Fujimoto, Y., & Nakashima, T. (2010). Changes in laryngeal sensation evaluated with a new method before and after radiotherapy. European Archives of Oto-Rhino-Laryngology, 267(5), 811–816. https://doi.org/10.1007/s00405-009-1069-6	NR	N/A	3	NR	VFSS and FEES	Videofluoroscopic Swallowing Study (VFSS) and videoendoscopic (VE) examination of swallowing	Laryngeal Adductor Reflex (LAR)	Laryngeal Adductor Reflex (LAR)	1	NR	NR	LAR	Positive responses (LAR) in 2 of 3 probe contacts
107	Tabor-Grey et al.	2021	Refexive Airway Sensorimotor Responses in Individuals with Amyotrophic Lateral Sclerosis	To investigate both somatosensory and motor responses to an inhaled tussigenic airway irritant of varying concentrations in individuals with ALS compared to healthy age and gender-matched controls.	To further evaluate if diferences in sensorimotor cough responses exist between ALS individuals with intact or refexive responses to airway invasion (PAS ≤ 7) com_x0002_pared to ALS silent aspirators (i.e., no observable motor response to tracheal aspirate)	NR	NR	32	16	16	62.31	10.75	36 - 83	Neurodegenerative disorders	amyotrophic lateral sclerosis (ALS)	(1) confrmed diagnosis of ALS, (2) no allergy to barium, (3) no mechanical ventilation or tracheotomy, (4) no signifcant concurrent respiratory illness or disease (i.e., COPD, chronic cough), (5) no diagnosed cognitive impair_x0002_ment (i.e., ALS frontotemporal dementia), and (6) no his_x0002_tory of smoking	NR	34	18	16	55.53	14.9	37 - 86	(1) no history of smoking, (2) no signifcant concurrent respiratory illness or disease (i.e., COPD, chronic cough), and (3) no history of traumatic brain injury, stroke, radiation therapy, or disease/injury resulting in dysphagia.	NR	Laryngeal Sensation	Chemical	Cough Reflex Test (CRT) with capsaicin aerosol	nebuliser, face mask, one-way inspiratory valve, oral pneumotachograph, dosimeter, computer	Caspaicin aerosol	Caspaicin (50, 100, 150 and 200 μM)	clinician ftted the participant with the facemask covering the nose and mouth and instructed the participant to take a sharp breath in, with the instructions “cough if you need to.”	0-saline control	NR	NR	N/A	Three blocks, each with 5 stimulus concentrations	thin liquid, thin honey, pudding, graham cracker	VFSS	Videofluoroscopic Swallowing Study (VFSS)	Cough or its absence	Cough or its absence	2	0.98	Following three blocks of each concentration trialled	NR	NR
108	Schindler et al.	2010	FEESST in the Rehabilitation of Dysphagia After Partial Laryngectomy	To describe the role of FEESST in the rehabilitative program of patients with oropharyngeal dysphagia (OD) after partial laryngectomy.	NR	NR	NR	10	8	2	64	11.2	45 - 72	Head and neck cancer	squamous cell carcinoma of the larynx	histologically verified squamous cell carcinoma of the larynx, referred to the swallowing rehabilitation unit for OD after surgical treatment for laryngeal cancer. FEESST was used to establish a swallowing rehabilitation program, oncological treatment ended at least 3 months before FEESST	NR	NR	NR	NR	NR	NR	NR	NR	NR	Layrngeal mucosa sensation	Tactile	FEESST – LAR method (air pulse)	flexible endoscope	Air pulse	Air pulses	Air pulse stimuli are delivered via channels connected to a flexible endoscope to the arytenoid mucosa	NR	Aviv, J. E., Martin, J. H., Keen, M. S., Debell, M., & Blitzer, A. (1993). Air pulse quantification of supraglottic and pharyngeal sensation: a new technique. The Annals of otology, rhinology, and laryngology, 102(10), 777–780. https://doi.org/10.1177/000348949310201007	NR	N/A	NR	yogurt, thin fluid	FEES	FEES	Laryngeal Adductor Reflex (LAR)	Laryngeal Adductor Reflex (LAR)	2	>90%	NR	LAR at <4 mmHg air pulse pressure	React to air pulse at pressure of <4mmHg
110	Aviv et al.	2002	Laryngeal Adductor Reflex and Pharyngeal Squeeze as Predictors of Laryngeal Penetration and Aspiration	To evaluate the association between the presence or absence of the LAR and pharyngeal muscular contraction with the prevalence of laryngeal penetration and aspiration during swallowing.	NR	NR	NR	122	67	55	65.6	NR	NR	Mixed populations	Stroke, GERD or Layrngopharymgeal refleux (LPR), COPD, CVD, Chronic Neurological Disease, Cancer	Inpatients or outpatients referred by their physicians for a FEESST.		NR	NR	NR	NR	NR	NR	NR	NR	Pharyngeal sensation	Tactile	FEESST – LAR method (air pulse)	NR	Air pulse	Air pulses	NR	NR	Martin, J. H., Diamond, B., Aviv, J. E., Sacco, R. L., Keen, M. S., & Blitzer, D. Z. A. (1996). Supraglottic and Pharyngeal Sensory Abnormalities in Stroke Patients with Dysphagia. Annals of Otology, Rhinology & Laryngology, 105(2), 92–97. https://doi.org/10.1177/000348949610500202	NR	N/A	NR	puree, thin liquid	FEES	FEES	Laryngeal Adductor Reflex (LAR)	Laryngeal Adductor Reflex (LAR)	NR	NR	NR	LAR at <4 mmHg air pulse pressure	React to air pulse at pressure of <4mmHg
117	Troche et al.	2016	Reflex Cough and Disease Duration as Predictors of Swallowing Dysfunction in Parkinson’s Disease	To test the sensitivity and specificity of several airway protective and disease-specific factors as predictive measures of swallowing outcomes in PD.	NR	NR	NR	64	44	20	64.92	8.56	37 - 81	Neurodegenerative disorders	Parkinson's disease	1) diagnosis of idiopathic PD (either tremor-predominant or rigid-predominant) by a certified movement disorders neurologist; (2) H&Y scale stages I–IV; and (3) between 35 and 85 years of age to allow for a broad sampling of PD duration and severity.	(1) history of other neurologi_x0002_cal disorders; (2) history of head, neck, or lung cancer; (3) history of chronic respiratory disorders/diseases; (4) smoking in the last 5 years; (5) uncontrolled hypertension; (6) difficulty complying due to neuropsychological dys_x0002_function; or (7) failure of screening test of pulmonary function (i.e., FEV1/FVC\75 %).	NR	NR	NR	NR	NR	NR	NR	NR	Laryngeal Sensation	Chemical	Cough Reflex Test (CRT) with capsaicin aerosol	Facemask was coupled to a pneumotachograph, differential pressure transducer, and had a side port with a one-way inspiratory valve for nebu_x0002_lizer connection.	Caspaicin aerosol	Caspaicin (50, 100, 150 and 200 μM)	Par_x0002_ticipants were given the instruction ‘‘cough if you need to’’ prior to and during capsaicin delivery.	NR	NR	NR	N/A	NR	thin liquid	modified Borg Rating Scale and FEES	Urge to Cough Rating scale, radiographic/fluoroscopic unit	Cough or its absence	Cough or its absence	NR	NR	A ‘reliable’ Cr2 was defined as at least two coughs produced within 30 s following presentation of the stimulus, in two of three trials of that concentration.	NR	NR
121	Aviv et al.	2000	Laryngopharyngeal sensory deficits in patients with laryngopharyngeal reflux and dysphagia	To determine whether patients with historical and clinical evidence of Laryngopharyngeal Reflux (LPR) have sensory deficits in the laryngopharynx	To quantify the consequences of Proton Pump Inhibitor (PPI) therapy.	NR	NR	54	32	22	68	17	24 - 97	NR	NR	Complaints of dysphagia and laryngopharyngeal refleux symptoms without neurological disease. Non-smokers, no history of stroke or chronic neurologic disease, no complaints of postnasal drip, facial pain or pressure, or purulent rhinorrhea, ambulatory outpatients without a history of vocal fold paralysis or tracheostomy who had not used a proton pump inhibitor (PPI) or an H2 receptor antagonist (H…	NR	25	18	7	39	10	26 - 70	No LPR symptoms, no history of stroke or neurologic disease, ambulatory outpations without a history of vocal fold paralysis tracheostomy. [We were unable to find age-matched controls who were nonsmokers without rhinitis or sinusitis complaints who were not taking proton pump inhibitors (PPIs) or H2 receptor antagonists (RAs)].	NR	Laryngeal Sensation	Tactile	FEESST – LAR method (air pulse)	Air pulse stimulator and endoscope, endoscope, light source.	Air pulse	Air pulse pressure ranged from 2 to 10 mm Hg	Endoscopically delivering 50-ms pulses of air to the mucosa just anterior to the arytenoid while varying the pressure intensity of the air pulse in order to elicit the LAR.	NR	Kim, T., Goodhart, K., Aviv, J. E., Sacco, R. L., Diamond, B., Kaplan, S., & Close, L. G. (1998). FEESST: A New Bedside Endoscopic Test of the Motor and Sensory Components of Swallowing. Annals of Otology, Rhinology & Laryngology, 107(5), 378–387. https://doi.org/10.1177/000348949810700503	NR	N/A	At least twice	Thin fluid, puree	FEES	FEES	Laryngeal Adductor Reflex (LAR)	Laryngeal Adductor Reflex (LAR)	4	NR	NR	LAR at <4 mmHg air pulse pressure	React to air pulse at pressure of <4mmHg
122	Giraldo-Cadavid et al.	2018	Accuracy of a Laryngopharyngeal Endoscopic Esthesiometer (LPEER) for Evaluating Laryngopharyngeal Mechanosensitivity: A Validation Study in a Prospectively Recruited Cohort of Patients	To predict severe alter_x0002_ations in swallowing safety, such as a penetration–aspira_x0002_tion scale (PAS) C7	To propose cut-off thresholds to rate the degree of swallowing compromise.	NR	NR	118	59	59	55.7	NR	NR	Mixed populations	Stroke, GERD, neurodegenerative diseases	Age of 18 years or older and the presence of symptoms or risk factors for oropharyngeal dysphagia. Some volunteers had upper airway symptoms but without dysphagia symptoms	respiratory failure, bleeding diathesis, and anticoagulation. Any degree of epistaxis or severe discomfort during the test.	NR	NR	NR	NR	NR	NR	NR	NR	Layrngeal mucosa sensation	Tactile	FEESST – LAR method (air pulse)	fiberoptic bronchoscope, light source, camera, video system, computer	Air pulse	air pulses 0.7 to 0.04 mN	10 air pulses of 100 ms at decreasing intensities from 0.7 to 0.04 mN	NR	Giraldo-Cadavid, L. F., Burguete, J., Rueda, F., Galvis, A. M., Castaneda, N., Agudelo-Otalora, L. M., Moscoso, W. D., Paez, N., & Fernandez, S. (2017). Reliability of a laryngo-pharyngeal esthesiometer and a method for measuring laryngo-pharyngeal mechano-sensitivity in a prospectively recruited cohort of patients. European Archives of Oto-Rhino-Laryngology, 274(7), 2861–2870. https://doi.org/10…	NR	N/A	At least twice on each side of the laryngopharyngeal tract	Cow’s milk, yogurt, water, graham crackers, commercial food thick- ener, and green food coloring to obtain thick fluids, semi-solids (purees), solids (graham cracker), and thin fluids	FEES	FEES	NR	NR	NR	4	NR	NR	NR
122	Giraldo-Cadavid et al.	2018	Accuracy of a Laryngopharyngeal Endoscopic Esthesiometer (LPEER) for Evaluating Laryngopharyngeal Mechanosensitivity: A Validation Study in a Prospectively Recruited Cohort of Patients	To predict severe alter_x0002_ations in swallowing safety, such as a penetration–aspira_x0002_tion scale (PAS) C7	To propose cut-off thresholds to rate the degree of swallowing compromise.	NR	NR	118	59	59	55.7	NR	NR	Mixed populations	Stroke, GERD, neurodegenerative diseases	Age of 18 years or older and the presence of symptoms or risk factors for oropharyngeal dysphagia. Some volunteers had upper airway symptoms but without dysphagia symptoms	respiratory failure, bleeding diathesis, and anticoagulation. Any degree of epistaxis or severe discomfort during the test.	NR	NR	NR	NR	NR	NR	NR	NR	Layrngeal mucosa sensation	Tactile	Cough Reflex Test (CRT) with air pulse	NR	Air pulse	Air pulses from 0.8 to 16.5 mN	10 air pulses of 1000 ms and increasing intensities from 0.8 to 16.5 mN	NR	Giraldo-Cadavid, L. F., Burguete, J., Rueda, F., Galvis, A. M., Castaneda, N., Agudelo-Otalora, L. M., Moscoso, W. D., Paez, N., & Fernandez, S. (2017). Reliability of a laryngo-pharyngeal esthesiometer and a method for measuring laryngo-pharyngeal mechano-sensitivity in a prospectively recruited cohort of patients. European Archives of Oto-Rhino-Laryngology, 274(7), 2861–2870. https://doi.org/10…	NR	N/A	NR	Cow’s milk, yogurt, water, graham crackers, commercial food thick- ener, and green food coloring to obtain thick fluids, semi-solids (purees), solids (graham cracker), and thin fluids	FEES	FEES	NR	NR	NR	NR	NR	NR	NR
122	Giraldo-Cadavid et al.	2018	Accuracy of a Laryngopharyngeal Endoscopic Esthesiometer (LPEER) for Evaluating Laryngopharyngeal Mechanosensitivity: A Validation Study in a Prospectively Recruited Cohort of Patients	To predict severe alter_x0002_ations in swallowing safety, such as a penetration–aspira_x0002_tion scale (PAS) C7	To propose cut-off thresholds to rate the degree of swallowing compromise.	NR	NR	118	59	59	55.7	NR	NR	Mixed populations	Stroke, GERD, neurodegenerative diseases	Age of 18 years or older and the presence of symptoms or risk factors for oropharyngeal dysphagia. Some volunteers had upper airway symptoms but without dysphagia symptoms	respiratory failure, bleeding diathesis, and anticoagulation. Any degree of epistaxis or severe discomfort during the test.	NR	NR	NR	NR	NR	NR	NR	NR	Laryngopharyngeal sensation	Tactile	Gag Reflex Testing (GRT)	NR	Air pulse	Air pulses from 0.8 to 16.5 mN	10 air pulses of 1000 ms and increasing intensities from 0.8 to 16.5 mN	NR	Giraldo-Cadavid, L. F., Burguete, J., Rueda, F., Galvis, A. M., Castaneda, N., Agudelo-Otalora, L. M., Moscoso, W. D., Paez, N., & Fernandez, S. (2017). Reliability of a laryngo-pharyngeal esthesiometer and a method for measuring laryngo-pharyngeal mechano-sensitivity in a prospectively recruited cohort of patients. European Archives of Oto-Rhino-Laryngology, 274(7), 2861–2870. https://doi.org/10…	NR	N/A	NR	Cow’s milk, yogurt, water, graham crackers, commercial food thick- ener, and green food coloring to obtain thick fluids, semi-solids (purees), solids (graham cracker), and thin fluids	FEES	FEES	NR	NR	NR	NR	NR	NR	NR
123	Ohno et al.	2021	Cough‑Inducing Method Using a Tartaric Acid Nebulizer for Patients with Silent Aspiration	To evaluate the effectiveness of a cough-inducing method using tartaric acid (CiTA)	NR	NR	NR	154	97	57	>65	16.8	NR	Mixed populations	Cerebrovascular disease, history of aspiration pneumonia, neuromuscular disease, disuse syndrome, brain injury, brain tumor, hip fracture	Participants were inpatients with dysphagia. Sequential patients who were examined by VF during the study period were evaluated	Those who could not be evaluated at the pharyngeal stage using VF because the bolus could not transit the oral cavity.	NR	NR	NR	NR	NR	NR	NR	NR	Laryngeal Sensation	Chemical	Cough Reflex Test (CRT) with tartaric acid aerosol	nebuliser	Tartaric acid aerosol	10% tartaric acid solution	NR	NR	Addington, W. R., Stephens, R. E., & Gilliland, K. A. (1999). Assessing the laryngeal cough reflex and the risk of developing pneumonia after stroke: an interhospital comparison. Stroke (1970), 30(6), 1203–1207. https://doi.org/10.1161/01.STR.30.6.1203	NR	N/A	NR	jelly, thicken fluid	VFSS	Videofluoroscopic Swallowing Study (VFSS)	Cough or its absence	Reflexive cough	NR	NR	NR	NR	NR
124	Wakasugi et al.	2014	Usefulness of a handheld nebulizer in cough test to screen for silent aspiration	To investigate the usefulness of a handheld nebulizer for the test and verify the reproducibility of the method.	NR	NR	NR	160	125	35	70	13	26 - 95	Mixed populations	Cerebrovascular disease, neuomuscular disease, head and neck cancer, respiratory disease.	patients who were suspected of having dysphagia and underwent videofluorog_x0002_raphy (VF) or videoendoscopy (VE)	History of asthma	NR	NR	NR	NR	NR	NR	NR	NR	Laryngeal Sensation	Chemical	Handheld Cough Testing (HCT) with citric acid mist	Hand-held nebuliser	Citric acid mist	1% w/v citric acid-physiological saline solution	Patients inhaled a mist of citric acid_x0002_physiologic saline solution orally for 1 min with a hand_x0002_held nebulizer (vibrating mesh nebulizer)	NR	Wakasugi, Y., Tohara, H., Hattori, F., Motohashi, Y., Nakane, A., Goto, S., Ouchi, Y., Mikushi, S., Takeuchi, S., & Uematsu, H. (2008). Screening Test for Silent Aspiration at the Bedside. Dysphagia, 23(4), 364–370. https://doi.org/10.1007/s00455-008-9150-7	NR	N/A	several times at different intervals'	thin liquid, thick liquid, jelly, cookies, and cornflakes	VFSS and FEES	Videofluoroscopic Swallowing Study (VFSS) or FEES	Cough or its absence	Cough or its absence	NR	NR	NR	≥5 coughs	≥ 5 cough peaks
129	Guille´n-Sola et al.	2015	Usefulness of Citric Cough Test for Screening of Silent Aspiration in Subacute Stroke Patients: A Prospective Study	To detect silent aspiration in a homogeneous sample of stroke patients using the citric acid cough test	NR	NR	NR	134	60	74	62.2	11.9	NR	Cerebrovascular disease	Stroke	(1) they had a subacute stroke within 1 to 3 weeks of evolution; (2) they had a swallowing disorder suspected on clinical examination, based on the volume-viscosity swallow test; and (3) there was no history of previous neurologic diseases.	(1) they had a low risk of silent aspiration defined by normal or nearly normal findings on clinical examination, except for those with posterior circulation strokes (n=95) in which silent aspiration is highly prevalent; (2) they had a previous stroke or other neurologic diseases; and (3) there was a lack of a VFSS, a CCT, or both, within the first week of admission to the rehabilitation wardl (4…	21	10	11	63.7	12	NR	NR	NR	Laryngeal Sensation	Chemical	Cough Reflex Test (CRT) with citric acid mist	nebuliser	Citric acid mist	1% w/v citric acid-physiological saline solution	The citric acid cough test consists of oral inhalation of a 1.0 (weight by volume [w/v])% mixture of saline and citric acid for 1 minute through an ultrasonic nebulizer and the count_x0002_ing of cough peaks that result.	NR	Wakasugi, Y., Tohara, H., Hattori, F., Motohashi, Y., Nakane, A., Goto, S., Ouchi, Y., Mikushi, S., Takeuchi, S., & Uematsu, H. (2008). Screening Test for Silent Aspiration at the Bedside. Dysphagia, 23(4), 364–370. https://doi.org/10.1007/s00455-008-9150-7	NR	N/A	NR	water and water-soluble contrast at room temperature; nectar and pudding viscosity	VFSS	Videofluoroscopic Swallowing Study (VFSS)	Cough or its absence	Cough was defined as a 3-phase process of inspiration, forceful expiratory effort against a closed glottis, and reopening of the glottis and fast expiratory airflow	1	NR	NR	≥5 coughs	≥ 5 cough peaks
130	Lee et al.	2014	Usefulness of the Simplified Cough Test in Evaluating Cough Reflex Sensitivity as a Screening Test for Silent Aspiration	To assess cough reflex sensitivity using the simplified cough test (SCT) and to evaluate the usefulness of SCT to screen for silent aspiration.	NR	NR	NR	101	0	101	72.95	9.19	NR	Mixed populations	Disease involving central nervous system (ischemic stroke, intracerebral hemorrhage, traumatic brain injury, encephalitis, hypoxic brain damage, and Parkinson disease).	Swallowing difficulties caused by several diseases of the central nervous system, women (to satisfy exclusion criteria)	History of smoking, asthma, head and neck cancer, head and neck surgery, airway diseases, suggestive symptoms within 4 weeks, re- spiratory tract infection, and seasonal allergies. In addition, the subjects did not take any medications regularly.	59	0	59	48.55	NR	NR	No symptoms of dysphagia, women (to satisfy exclusion criteria)	History of smoking, asthma, head and neck cancer, head and neck surgery, airway diseases, suggestive symptoms within 4 weeks, re- spiratory tract infection, and seasonal allergies. In addition, the subjects did not take any medications regularly.	Laryngeal Sensation	Chemical	Cough Reflex Test (CRT) with citric acid mist	nebuliser, mouthpiece	Citric acid mist	1% w/v citric acid-physiological saline solution	The citric acid mist as administered until the first cough	NR	NR	NR	N/A	NR	thin fluid, nectar, honey, rice porridge, cooked rice	VFSS	Videofluoroscopic Swallowing Study (VFSS)	Cough or its absence	Cough or its absence	NR	NR	If the subject did not cough within one minute	Cough within 28.13 sec	Cough within 28.13 seconds
133	Sato et al.	1982	Simplified Cough Test for Screening Silent Aspiration	To simplify the cough test to screen silent aspiration without sacrificing accuracy	NR	NR	NR	141	92	49	71	14	23 - 94	Mixed populations	Cerebrovascular, disuse syndrome, neuromuscular, respiratory, patients, cancer, cervical spine injury, neuromuscular disorders (Parkinson’s disease, corticobasal degeneration, multiple system trophy, and spinocerebellar degeneration	Consenting subjects who complained of some dysphagia symptoms between June 2008 and February 2010.	No subjects were excluded	NR	NR	NR	NR	NR	NR	NR	NR	Laryngeal Sensation	Chemical	Cough Reflex Test (CRT) with citric acid mist	nebuliser	Citric acid mist	1% w/v citric acid-physiological saline solution	Patients were asked to inhale deeply through the mouth according to verbal instruction and inhale citric acid several times until the first cough occurred.	NR	NR	Yes (nasal anaesthesia jelly during FEES)	Nose (after SCT, during FEES)	NR	thin liquid, thick liquid, semisolid material, and solid material	FEES	FEES	Cough or its absence	Cough or its absence	NR	NR	If the subject did not cough within one minute	Cough within 5 sec	First cough within each 5-sec interval was recorded as “negative.”(normal)
135	Borders et al.	2020	Inter- and Intra-Rater Reliability of Laryngeal Sensation Testing with the Touch Method During Flexible Endoscopic Evaluations of Swallowing	To examine the inter- and intra-rater reliability of clinician ratings of the LAR during laryngeal sensation testing with the touch method.	NR	NR	NR	48	NR	NR	59	16		Mixed populations	Neurologic, head and neck cancer, respiratory, esophageal and spinal cord injury, laryngeal abnormalities (eg, erythema, edema, ulcerative tissue)	(For Videos): laryngeal sensation testing during FEES as either an inpatient or outpatient evaluation.	(For videos): videos without a clear view of the larynx at rest, or suspected unilateral or bilateral vocal fold immobility identified during phonatory speech tasks on FEES (“eee—sniff”), which elicited maximum vocal fold abduction and adduction	4	NR	NR	NR	NR	NR	Raters had an average of 8 years of experience performing FEES with the touch method of sensory testing	NR	Laryngeal Sensation	Tactile	FEESST – LAR method (touch method)	Videos of laryngeal sensory testing	Tip of endoscope	Tip of the endoscope	Brief tactile stimulation of each arytenoid with the tip of the endoscope	NR	NR	NR	N/A	3	NR	NR	NR	Laryngeal Adductor Reflex (LAR)	Laryngeal Adductor Reflex (LAR)	4	0.95	Until all videos were rated	LAR	Laryngeal Adductor Reflex (LAR)
137	Pauloski & Nasir	2016	Orosensory contributions to dysphagia: a link between perception of sweet and sour taste and pharyngeal delay time	To examine a potential link between taste sensations of the oral tongue and swallow kinematics	NR	NR	NR	6	2	4	70	NR	39 - 83	Mixed populations	distal esophageal stricture, stroke, left vocal fold paralysis, chronic obstructive pulmonary disease	referred as out-patients for a videofluorographic (VFG) evaluation of the swallow using the modified barium swallow (MBS) procedure between 17 October and 30 October with complaints of difficulty swallowing and coughing	NR	NR	NR	NR	NR	NR	NR	NR	NR	Oral sensation	Gustatory	Taste Testing	1ml syringe	Sweet (sucrose) bolus / Sour (citric acid) bolus	0.005-1mol/L citric acid bolus and 0.005-1mol/L sucrose bolus	Three droplets of the stimulus solution were placed at the tongue tip by the experimenter with a 1 mL syringe	NR	Fukunaga, A., Uematsu, H., & Sugimoto, K. (2005). Influences of Aging on Taste Perception and Oral Somatic Sensation. The Journals of Gerontology. Series A, Biological Sciences and Medical Sciences, 60(1), 109–113. https://doi.org/10.1093/gerona/60.1.109	NR	N/A	Each taste mixture three times for a total of 27 trials	Taste Mixtures	VFSS	MBS procedure with videofluorography (VFG) prior to taste detection	Recognition of taste or its absence	Recognition of taste or its absence	NR	NR	Once the subject successfully recognized the tastant in three consecutive concentration levels, the task was ended	3 correct answers of taste testing	Successfully recognise tastant in three consecutive conecnetration levels
139	Martin et al.	1996	Supraglottic and pharyngeal sensory abnormalities in stroke patients with dysphagia	To determine laryngopharngeal sensory capacity in stroke patients with dysphagia.	To assess the relationship between laryngopharyngeal changes and clinical outcomes.	NR	NR	15	9	6	66.7	13.8	NR	Cerebrovascular disease	supratentorial or brainstem stroke	Patients who have suffered supratentorial or brainstem stroke, and either complained or presents with dysphagia, 4 weeks of onset of their stroke	NR	NR	NR	NR	NR	NR	NR	NR	NR	Laryngopharyngeal sensation	Tactile	FEESST – psychophysical method	flexible fibreoptic telescope, air pump	Air pulse	Air pulses	Air puffs were presented in sequential steps of 7.5 x 10^-3 mm Hg to the anterior wall of the pyriform sinus.	NR	NR	Yes	Floor of nose	Three blocks of descendings presure stimulus presentations and three blocks of ascending pressure stinulus presentations were randomly ordered for each subject.	NR	NR	NR	Raising hand when stimulus is detected	Raise hand to indicate detection of stimulus	NR	NR	Following 6 blocks	LAR at <3.5 mmHg air pulse pressure	React to air pulse at pressure of <3.5mmHg
